# Supplementary material for: Carb­oxy­methyl ursolate monohydrate
Source: Acta Crystallogr Sect E Struct Rep Online. 2011 Jan 15;67(Pt 2):o428. doi: 10.1107/S1600536811001619 (PMC3051648; doi:10.1107/S1600536811001619)
Supplement: Supplementary file 1 [file e-67-0o428-sup1.cif]

##############################################################################
###                                                                        ###
###        Electronic paper (Acta Crystallographica Section E)             ###
###                                                                        ###
##############################################################################
#                                                                            #
# This CIF contains the data in a paper accepted for publication in Acta     #
# Crystallographica Section E. It conforms to the requirements of Notes      #
# for Authors for Section E, and has been peer reviewed under the auspices   #
# of the IUCr Commission on Journals.                                        #
#                                                                            #
# Full details of the Crystallographic Information File format               #
# are given in the paper "The Crystallographic Information File (CIF):       #
# a New Standard Archive File for Crystallography" by S. R. Hall, F. H.      #
# Allen and I. D. Brown [Acta Cryst. (1991), A47, 655-685].                  #
#                                                                            #
# The current version of the core CIF dictionary is obtainable from          #
# ftp://ftp.iucr.org/pub/cif_core.dic. The current version number is 2.4.    #
#                                                                            #
# Software is freely available for graphical display of the structure(s) in  #
# this CIF.  For information consult the CIF home page http://www.iucr.org/  #
# cif/home.html                                                              #
#                                                                            #
# This file may be used for bona fide research purposes within the           #
# scientific community so long as proper attribution is given to the journal # 
# article from which it was obtained.                                        #
#                                                                            #
##############################################################################
                                             
data_I
_audit_creation_method     SHELXL-97
_chemical_name_systematic
;
Carboxymethyl ursolate monohydrate
;
_chemical_name_common     ?
_chemical_formula_moiety     'C32 H50 O5, H2 O'
_chemical_formula_sum     'C32 H52 O6'
_chemical_formula_iupac     'C32 H50 O5, H2 O'
_chemical_formula_weight     532.74
_chemical_melting_point     ?
_symmetry_cell_setting     monoclinic
_symmetry_space_group_name_H-M     'P 21'
_symmetry_space_group_name_Hall     'P 2yb'
loop_
    _symmetry_equiv_pos_as_xyz
    'x, y, z'
    '-x, y+1/2, -z'
_cell_length_a     13.338(3)
_cell_length_b     8.1010(16)
_cell_length_c     14.311(3)
_cell_angle_alpha     90.00
_cell_angle_beta     106.26(3)
_cell_angle_gamma     90.00
_cell_volume     1484.5(5)
_cell_formula_units_Z     2
_cell_measurement_reflns_used     25
_cell_measurement_theta_min     9
_cell_measurement_theta_max     13
_cell_measurement_temperature     293(2)
_exptl_crystal_description     block
_exptl_crystal_colour     colorless
_exptl_crystal_size_max     0.30
_exptl_crystal_size_mid     0.20
_exptl_crystal_size_min     0.10
_exptl_crystal_density_diffrn     1.192
_exptl_crystal_density_meas     ?
_exptl_crystal_density_method     'not measured'
_exptl_crystal_F_000     584
_exptl_absorpt_coefficient_mu     0.080
_exptl_absorpt_correction_type     psi-scan
_exptl_absorpt_process_details     '(North <i>et al.</i>, 1968)'
_exptl_absorpt_correction_T_min     0.976
_exptl_absorpt_correction_T_max     0.992
_exptl_special_details
;
;
_diffrn_ambient_temperature     293(2)
_diffrn_radiation_type     MoK\a
_diffrn_radiation_wavelength     0.71073
_diffrn_radiation_source     'fine-focus sealed tube'
_diffrn_radiation_monochromator     graphite
_diffrn_measurement_device_type     'Enraf--Nonius CAD-4'
_diffrn_measurement_method     \w/2\q
_diffrn_detector_area_resol_mean     ?
_diffrn_reflns_number     5692
_diffrn_reflns_av_R_equivalents     0.0251
_diffrn_reflns_av_sigmaI/netI     0.0316
_diffrn_reflns_theta_min     1.48
_diffrn_reflns_theta_max     25.38
_diffrn_reflns_theta_full     25.38
_diffrn_measured_fraction_theta_max     1.000
_diffrn_measured_fraction_theta_full     1.000
_diffrn_reflns_limit_h_min     0
_diffrn_reflns_limit_h_max     16
_diffrn_reflns_limit_k_min     -9
_diffrn_reflns_limit_k_max     9
_diffrn_reflns_limit_l_min     -17
_diffrn_reflns_limit_l_max     16
_diffrn_standards_number     3
_diffrn_standards_interval_count     200
_diffrn_standards_interval_time     120
_diffrn_standards_decay_%     1
_refine_special_details
;
Refinement of <i>F</i>^2^ against ALL reflections. The weighted <i>R</i>-factor
<i>wR</i> and goodness of fit <i>S</i> are based on <i>F</i>^2^, conventional
<i>R</i>-factors <i>R</i> are based on <i>F</i>, with <i>F</i> set to zero for
negative <i>F</i>^2^. The threshold expression of <i>F</i>^2^ >
\s(<i>F</i>^2^) is used only for calculating <i>R</i>-factors(gt) <i>etc</i>.
and is not relevant to the choice of reflections for refinement.
<i>R</i>-factors based on <i>F</i>^2^ are statistically about twice as large
as those based on <i>F</i>, and <i>R</i>- factors based on ALL data will be
even larger.
;
_reflns_number_total     5446
_reflns_number_gt     4536
_reflns_threshold_expression     I>2\s(I)
_refine_ls_structure_factor_coef     Fsqd
_refine_ls_matrix_type     full
_refine_ls_R_factor_all     0.0611
_refine_ls_R_factor_gt     0.0476
_refine_ls_wR_factor_gt     0.1232
_refine_ls_wR_factor_ref     0.1340
_refine_ls_goodness_of_fit_ref     1.001
_refine_ls_restrained_S_all     1.001
_refine_ls_number_reflns     5446
_refine_ls_number_parameters     350
_refine_ls_number_restraints     1
_refine_ls_hydrogen_treatment     constr
_refine_ls_weighting_scheme     calc
_refine_ls_weighting_details
                 'calc w=1/[\s^2^(Fo^2^)+(0.0940P)^2^] where P=(Fo^2^+2Fc^2^)/3'
_atom_sites_solution_hydrogens     geom
_atom_sites_solution_primary     direct
_atom_sites_solution_secondary     difmap
_refine_ls_shift/su_max     0.000
_refine_ls_shift/su_mean     0.000
_refine_diff_density_max     0.179
_refine_diff_density_min     -0.227
_refine_ls_extinction_method     none
_refine_ls_extinction_coef     ?
loop_
    _atom_type_symbol
    _atom_type_description
    _atom_type_scat_dispersion_real
    _atom_type_scat_dispersion_imag
    _atom_type_scat_source
    'C' 'C' 0.0033 0.0016
                         'International Tables Vol C Tables 4.2.6.8 and 6.1.1.4'
    'H' 'H' 0.0000 0.0000
                         'International Tables Vol C Tables 4.2.6.8 and 6.1.1.4'
    'O' 'O' 0.0106 0.0060
                         'International Tables Vol C Tables 4.2.6.8 and 6.1.1.4'
_computing_data_collection     'CAD-4 EXPRESS (Enraf--Nonius, 1994)'
_computing_cell_refinement     'CAD-4 EXPRESS (Enraf--Nonius, 1994'
_computing_data_reduction     'XCAD4 (Harms & Wocadlo, 1995)'
_computing_structure_solution     'SHELXS97 (Sheldrick, 2008)'
_computing_structure_refinement     'SHELXL97 (Sheldrick, 2008)'
_computing_molecular_graphics     'SHELXTL (Sheldrick, 2008)'
_computing_publication_material     'SHELXTL (Sheldrick, 2008)'
loop_
    _atom_site_type_symbol
    _atom_site_label
    _atom_site_fract_x
    _atom_site_fract_y
    _atom_site_fract_z
    _atom_site_U_iso_or_equiv
    _atom_site_adp_type
    _atom_site_calc_flag
    _atom_site_refinement_flags
    _atom_site_occupancy
    _atom_site_disorder_assembly
    _atom_site_disorder_group
    O O1 0.85435(16) 0.1230(3) 0.65587(19) 0.0785(7) Uani d . 1 . .
    H H1A 0.8627 0.0229 0.6621 0.118 Uiso calc R 1 . .
    C C1 0.7706(2) 0.1725(3) 0.6936(2) 0.0484(6) Uani d . 1 . .
    H H1B 0.7911 0.1490 0.7636 0.058 Uiso calc R 1 . .
    C C2 0.6748(2) 0.0714(3) 0.64682(19) 0.0456(6) Uani d . 1 . .
    H H2A 0.6903 -0.0447 0.6601 0.055 Uiso calc R 1 . .
    H H2B 0.6557 0.0871 0.5769 0.055 Uiso calc R 1 . .
    O O2 0.16556(16) 0.8730(2) 0.72389(16) 0.0640(6) Uani d . 1 . .
    O O3 0.09919(14) 0.6206(2) 0.68621(12) 0.0547(5) Uani d . 1 . .
    C C3 0.58375(18) 0.1207(3) 0.68505(18) 0.0401(5) Uani d . 1 . .
    H H3A 0.6009 0.0951 0.7539 0.048 Uiso calc R 1 . .
    H H3B 0.5231 0.0557 0.6521 0.048 Uiso calc R 1 . .
    C C4 0.55611(17) 0.3049(3) 0.67043(15) 0.0359(5) Uani d . 1 . .
    O O4 -0.07654(15) 0.8025(2) 0.65381(14) 0.0564(5) Uani d . 1 . .
    C C5 0.65734(17) 0.4056(3) 0.71361(16) 0.0343(5) Uani d . 1 . .
    H H5A 0.6771 0.3794 0.7832 0.041 Uiso calc R 1 . .
    O O5 -0.10926(14) 0.7942(3) 0.49516(14) 0.0579(5) Uani d . 1 . .
    H H5B -0.0879 0.7665 0.4467 0.069 Uiso d R 1 . .
    C C6 0.75574(19) 0.3587(3) 0.68039(18) 0.0425(6) Uani d . 1 . .
    C C7 0.48023(17) 0.3472(3) 0.73329(16) 0.0343(5) Uani d . 1 . .
    H H7A 0.5160 0.3067 0.7987 0.041 Uiso calc R 1 . .
    C C9 0.56111(19) 0.6301(3) 0.77258(17) 0.0404(5) Uani d . 1 . .
    H H9A 0.5449 0.7470 0.7669 0.048 Uiso calc R 1 . .
    H H9B 0.5987 0.6085 0.8399 0.048 Uiso calc R 1 . .
    C C10 0.6324(2) 0.5904(3) 0.70921(18) 0.0424(6) Uani d . 1 . .
    H H10A 0.6968 0.6529 0.7316 0.051 Uiso calc R 1 . .
    H H10B 0.5987 0.6221 0.6425 0.051 Uiso calc R 1 . .
    C C11 0.3777(2) 0.2509(3) 0.7033(2) 0.0544(7) Uani d . 1 . .
    H H11A 0.3494 0.2572 0.6332 0.065 Uiso calc R 1 . .
    H H11B 0.3920 0.1357 0.7204 0.065 Uiso calc R 1 . .
    C C12 0.29722(17) 0.3121(3) 0.74972(17) 0.0420(5) Uani d . 1 . .
    H H12A 0.2350 0.2531 0.7364 0.050 Uiso calc R 1 . .
    C C13 0.30539(16) 0.4407(3) 0.80729(15) 0.0330(5) Uani d . 1 . .
    C C14 0.40501(17) 0.5457(3) 0.83295(15) 0.0326(5) Uani d . 1 . .
    C C15 0.45858(18) 0.5331(3) 0.74771(16) 0.0353(5) Uani d . 1 . .
    C C16 0.21627(17) 0.4787(3) 0.85160(16) 0.0350(5) Uani d . 1 . .
    H H16A 0.1534 0.4292 0.8080 0.042 Uiso calc R 1 . .
    C C17 0.19584(18) 0.6672(3) 0.85059(17) 0.0373(5) Uani d . 1 . .
    C C18 0.29810(19) 0.7566(3) 0.90141(18) 0.0416(5) Uani d . 1 . .
    H H18A 0.2845 0.8739 0.9037 0.050 Uiso calc R 1 . .
    H H18B 0.3234 0.7172 0.9679 0.050 Uiso calc R 1 . .
    C C19 0.38151(19) 0.7295(3) 0.84990(17) 0.0390(5) Uani d . 1 . .
    H H19A 0.4456 0.7814 0.8878 0.047 Uiso calc R 1 . .
    H H19B 0.3602 0.7847 0.7873 0.047 Uiso calc R 1 . .
    C C20 0.1086(2) 0.7089(3) 0.89839(19) 0.0486(6) Uani d . 1 . .
    H H20A 0.1045 0.8278 0.9044 0.058 Uiso calc R 1 . .
    H H20B 0.0423 0.6708 0.8564 0.058 Uiso calc R 1 . .
    C C21 0.1263(2) 0.6317(4) 0.99763(19) 0.0533(7) Uani d . 1 . .
    H H21A 0.0679 0.6580 1.0229 0.064 Uiso calc R 1 . .
    H H21B 0.1889 0.6780 1.0417 0.064 Uiso calc R 1 . .
    C C22 0.1377(2) 0.4456(3) 0.99400(18) 0.0480(6) Uani d . 1 . .
    H H22A 0.0736 0.4010 0.9498 0.058 Uiso calc R 1 . .
    C C23 0.22925(19) 0.4004(3) 0.95339(17) 0.0411(5) Uani d . 1 . .
    H H23A 0.2937 0.4431 0.9981 0.049 Uiso calc R 1 . .
    C C24 0.8518(2) 0.4416(4) 0.7495(2) 0.0584(7) Uani d . 1 . .
    H H24A 0.8526 0.4201 0.8157 0.088 Uiso calc R 1 . .
    H H24B 0.8486 0.5585 0.7381 0.088 Uiso calc R 1 . .
    H H24C 0.9141 0.3979 0.7378 0.088 Uiso calc R 1 . .
    C C25 0.7499(3) 0.4133(4) 0.5764(2) 0.0605(7) Uani d . 1 . .
    H H25A 0.8161 0.3942 0.5640 0.091 Uiso calc R 1 . .
    H H25B 0.7333 0.5288 0.5692 0.091 Uiso calc R 1 . .
    H H25C 0.6967 0.3512 0.5310 0.091 Uiso calc R 1 . .
    C C26 0.5071(2) 0.3335(4) 0.56091(17) 0.0514(7) Uani d . 1 . .
    H H26A 0.5437 0.2691 0.5247 0.077 Uiso calc R 1 . .
    H H26B 0.5120 0.4484 0.5463 0.077 Uiso calc R 1 . .
    H H26C 0.4350 0.3010 0.5434 0.077 Uiso calc R 1 . .
    C C27 0.3843(2) 0.6049(4) 0.65303(17) 0.0512(6) Uani d . 1 . .
    H H27A 0.4132 0.5853 0.5996 0.077 Uiso calc R 1 . .
    H H27B 0.3765 0.7215 0.6606 0.077 Uiso calc R 1 . .
    H H27C 0.3173 0.5522 0.6402 0.077 Uiso calc R 1 . .
    C C28 0.47549(17) 0.4806(3) 0.93108(16) 0.0402(5) Uani d . 1 . .
    H H28A 0.4440 0.5058 0.9821 0.060 Uiso calc R 1 . .
    H H28B 0.5428 0.5323 0.9449 0.060 Uiso calc R 1 . .
    H H28C 0.4833 0.3632 0.9272 0.060 Uiso calc R 1 . .
    C C29 0.2394(3) 0.2128(4) 0.9468(2) 0.0610(8) Uani d . 1 . .
    H H29A 0.2534 0.1656 1.0107 0.092 Uiso calc R 1 . .
    H H29B 0.2957 0.1871 0.9197 0.092 Uiso calc R 1 . .
    H H29C 0.1755 0.1681 0.9059 0.092 Uiso calc R 1 . .
    C C30 0.1508(3) 0.3706(4) 1.0951(2) 0.0671(8) Uani d . 1 . .
    H H30A 0.0986 0.4151 1.1225 0.101 Uiso calc R 1 . .
    H H30B 0.2189 0.3967 1.1365 0.101 Uiso calc R 1 . .
    H H30C 0.1429 0.2529 1.0894 0.101 Uiso calc R 1 . .
    C C31 0.15463(19) 0.7326(3) 0.74804(19) 0.0441(6) Uani d . 1 . .
    C C32 0.0496(2) 0.6730(4) 0.58938(19) 0.0587(8) Uani d . 1 . .
    H H32A 0.0359 0.5778 0.5466 0.070 Uiso calc R 1 . .
    H H32B 0.0960 0.7464 0.5676 0.070 Uiso calc R 1 . .
    C C33 -0.0518(2) 0.7612(3) 0.58279(19) 0.0435(6) Uani d . 1 . .
    O OW -0.04995(14) 0.6584(3) 0.35682(15) 0.0641(6) Uani d . 1 . .
    H HWB -0.0315 0.5578 0.3656 0.077 Uiso d R 1 . .
    H HWA 0.0065 0.6702 0.3393 0.077 Uiso d R 1 . .
loop_
    _atom_site_aniso_label
    _atom_site_aniso_U_11
    _atom_site_aniso_U_22
    _atom_site_aniso_U_33
    _atom_site_aniso_U_12
    _atom_site_aniso_U_13
    _atom_site_aniso_U_23
    O1 0.0566(12) 0.0473(12) 0.149(2) 0.0031(10) 0.0575(14) -0.0128(13)
    C1 0.0439(14) 0.0373(13) 0.0673(16) 0.0051(11) 0.0211(13) -0.0026(12)
    C2 0.0506(15) 0.0300(12) 0.0590(15) 0.0019(11) 0.0198(12) -0.0073(11)
    O2 0.0589(12) 0.0472(11) 0.0797(14) 0.0059(9) 0.0092(10) 0.0249(10)
    O3 0.0641(12) 0.0464(10) 0.0434(9) 0.0193(9) -0.0018(8) 0.0006(8)
    C3 0.0411(12) 0.0271(11) 0.0542(13) -0.0019(10) 0.0168(11) -0.0084(10)
    C4 0.0370(11) 0.0288(11) 0.0405(12) 0.0031(10) 0.0084(9) -0.0033(10)
    O4 0.0618(12) 0.0465(10) 0.0634(12) 0.0084(10) 0.0216(9) -0.0023(9)
    C5 0.0372(12) 0.0294(11) 0.0362(11) -0.0002(9) 0.0101(9) 0.0005(9)
    O5 0.0508(10) 0.0576(12) 0.0575(11) 0.0168(10) 0.0024(8) 0.0007(9)
    C6 0.0440(13) 0.0324(12) 0.0562(15) -0.0022(10) 0.0222(12) -0.0042(11)
    C7 0.0353(12) 0.0282(12) 0.0380(11) -0.0007(9) 0.0077(9) -0.0044(9)
    C9 0.0486(13) 0.0246(11) 0.0507(13) -0.0019(10) 0.0183(11) -0.0061(10)
    C10 0.0492(14) 0.0270(12) 0.0527(14) -0.0007(10) 0.0169(11) 0.0021(10)
    C11 0.0432(14) 0.0457(15) 0.0740(19) -0.0102(12) 0.0158(13) -0.0316(14)
    C12 0.0306(11) 0.0400(12) 0.0520(13) -0.0038(10) 0.0056(10) -0.0125(11)
    C13 0.0327(11) 0.0267(10) 0.0354(11) 0.0058(9) 0.0026(9) 0.0019(9)
    C14 0.0335(11) 0.0267(11) 0.0344(11) 0.0019(9) 0.0041(9) -0.0036(9)
    C15 0.0386(12) 0.0287(11) 0.0354(11) 0.0042(9) 0.0051(10) -0.0009(9)
    C16 0.0325(11) 0.0284(11) 0.0397(12) 0.0027(9) 0.0027(9) -0.0004(9)
    C17 0.0379(12) 0.0262(11) 0.0471(13) 0.0069(9) 0.0110(10) 0.0008(9)
    C18 0.0464(13) 0.0275(11) 0.0488(13) 0.0016(10) 0.0101(11) -0.0074(10)
    C19 0.0429(13) 0.0281(12) 0.0448(13) -0.0030(10) 0.0102(10) -0.0089(10)
    C20 0.0476(15) 0.0393(14) 0.0612(16) 0.0113(11) 0.0191(12) -0.0049(12)
    C21 0.0541(15) 0.0531(16) 0.0594(16) 0.0007(13) 0.0268(13) -0.0073(13)
    C22 0.0497(14) 0.0460(15) 0.0488(14) -0.0057(12) 0.0144(11) -0.0037(12)
    C23 0.0424(13) 0.0363(13) 0.0416(13) -0.0011(10) 0.0068(10) -0.0003(10)
    C24 0.0451(14) 0.0475(15) 0.084(2) -0.0076(12) 0.0208(14) -0.0105(15)
    C25 0.0755(19) 0.0542(17) 0.0652(18) -0.0055(15) 0.0418(16) -0.0010(14)
    C26 0.0559(16) 0.0558(17) 0.0403(13) 0.0059(13) 0.0101(11) -0.0091(12)
    C27 0.0602(16) 0.0487(15) 0.0409(13) 0.0173(13) 0.0080(11) 0.0033(11)
    C28 0.0357(11) 0.0447(14) 0.0363(12) 0.0013(10) 0.0036(9) -0.0010(10)
    C29 0.074(2) 0.0428(16) 0.0670(18) 0.0079(14) 0.0207(16) 0.0121(13)
    C30 0.078(2) 0.068(2) 0.0618(18) -0.0087(16) 0.0303(16) 0.0056(14)
    C31 0.0369(13) 0.0399(14) 0.0553(14) 0.0104(11) 0.0127(11) 0.0045(12)
    C32 0.0658(18) 0.0592(18) 0.0459(14) 0.0277(15) 0.0073(13) 0.0019(12)
    C33 0.0465(13) 0.0279(12) 0.0528(15) 0.0019(10) 0.0086(12) 0.0017(10)
    OW 0.0455(10) 0.0595(13) 0.0849(14) 0.0056(9) 0.0141(10) -0.0206(11)
_geom_special_details
;
All e.s.d.'s (except the e.s.d. in the dihedral angle between two l.s. planes)
are estimated using the full covariance matrix. The cell e.s.d.'s are taken
into account individually in the estimation of e.s.d.'s in distances, angles
and torsion angles; correlations between e.s.d.'s in cell parameters are only
used when they are defined by crystal symmetry. An approximate (isotropic)
treatment of cell e.s.d.'s is used for estimating e.s.d.'s involving l.s.
planes.
;
loop_
    _geom_bond_atom_site_label_1
    _geom_bond_atom_site_label_2
    _geom_bond_site_symmetry_2
    _geom_bond_distance
    _geom_bond_publ_flag
    O1 C1 . 1.427(3) ?
    O1 H1A . 0.8200 ?
    C1 C2 . 1.508(4) ?
    C1 C6 . 1.526(3) ?
    C1 H1B . 0.9800 ?
    C2 C3 . 1.518(3) ?
    C2 H2A . 0.9700 ?
    C2 H2B . 0.9700 ?
    O2 C31 . 1.209(3) ?
    O3 C31 . 1.337(3) ?
    O3 C32 . 1.423(3) ?
    C3 C4 . 1.537(3) ?
    C3 H3A . 0.9700 ?
    C3 H3B . 0.9700 ?
    C4 C26 . 1.538(3) ?
    C4 C5 . 1.551(3) ?
    C4 C7 . 1.569(3) ?
    O4 C33 . 1.201(3) ?
    C5 C10 . 1.531(3) ?
    C5 C6 . 1.563(3) ?
    C5 H5A . 0.9800 ?
    O5 C33 . 1.301(3) ?
    O5 H5B . 0.8500 ?
    C6 C25 . 1.533(4) ?
    C6 C24 . 1.536(4) ?
    C7 C11 . 1.528(3) ?
    C7 C15 . 1.558(3) ?
    C7 H7A . 0.9800 ?
    C9 C10 . 1.521(3) ?
    C9 C15 . 1.530(3) ?
    C9 H9A . 0.9700 ?
    C9 H9B . 0.9700 ?
    C10 H10A . 0.9700 ?
    C10 H10B . 0.9700 ?
    C11 C12 . 1.496(4) ?
    C11 H11A . 0.9700 ?
    C11 H11B . 0.9700 ?
    C12 C13 . 1.314(3) ?
    C12 H12A . 0.9300 ?
    C13 C16 . 1.527(3) ?
    C13 C14 . 1.533(3) ?
    C14 C28 . 1.548(3) ?
    C14 C19 . 1.555(3) ?
    C14 C15 . 1.580(3) ?
    C15 C27 . 1.550(3) ?
    C16 C17 . 1.550(3) ?
    C16 C23 . 1.553(3) ?
    C16 H16A . 0.9800 ?
    C17 C31 . 1.512(3) ?
    C17 C18 . 1.536(3) ?
    C17 C20 . 1.543(3) ?
    C18 C19 . 1.513(3) ?
    C18 H18A . 0.9700 ?
    C18 H18B . 0.9700 ?
    C19 H19A . 0.9700 ?
    C19 H19B . 0.9700 ?
    C20 C21 . 1.509(4) ?
    C20 H20A . 0.9700 ?
    C20 H20B . 0.9700 ?
    C21 C22 . 1.517(4) ?
    C21 H21A . 0.9700 ?
    C21 H21B . 0.9700 ?
    C22 C30 . 1.533(4) ?
    C22 C23 . 1.536(3) ?
    C22 H22A . 0.9800 ?
    C23 C29 . 1.531(4) ?
    C23 H23A . 0.9800 ?
    C24 H24A . 0.9600 ?
    C24 H24B . 0.9600 ?
    C24 H24C . 0.9600 ?
    C25 H25A . 0.9600 ?
    C25 H25B . 0.9600 ?
    C25 H25C . 0.9600 ?
    C26 H26A . 0.9600 ?
    C26 H26B . 0.9600 ?
    C26 H26C . 0.9600 ?
    C27 H27A . 0.9600 ?
    C27 H27B . 0.9600 ?
    C27 H27C . 0.9600 ?
    C28 H28A . 0.9600 ?
    C28 H28B . 0.9600 ?
    C28 H28C . 0.9600 ?
    C29 H29A . 0.9600 ?
    C29 H29B . 0.9600 ?
    C29 H29C . 0.9600 ?
    C30 H30A . 0.9600 ?
    C30 H30B . 0.9600 ?
    C30 H30C . 0.9600 ?
    C32 C33 . 1.508(4) ?
    C32 H32A . 0.9700 ?
    C32 H32B . 0.9700 ?
    OW HWB . 0.8500 ?
    OW HWA . 0.8634 ?
loop_
    _geom_angle_atom_site_label_1
    _geom_angle_atom_site_label_2
    _geom_angle_atom_site_label_3
    _geom_angle_site_symmetry_1
    _geom_angle_site_symmetry_3
    _geom_angle
    _geom_angle_publ_flag
    C1 O1 H1A . . 109.5 ?
    O1 C1 C2 . . 109.6(2) ?
    O1 C1 C6 . . 108.6(2) ?
    C2 C1 C6 . . 114.7(2) ?
    O1 C1 H1B . . 107.9 ?
    C2 C1 H1B . . 107.9 ?
    C6 C1 H1B . . 107.9 ?
    C1 C2 C3 . . 111.17(19) ?
    C1 C2 H2A . . 109.4 ?
    C3 C2 H2A . . 109.4 ?
    C1 C2 H2B . . 109.4 ?
    C3 C2 H2B . . 109.4 ?
    H2A C2 H2B . . 108.0 ?
    C31 O3 C32 . . 117.5(2) ?
    C2 C3 C4 . . 113.07(19) ?
    C2 C3 H3A . . 109.0 ?
    C4 C3 H3A . . 109.0 ?
    C2 C3 H3B . . 109.0 ?
    C4 C3 H3B . . 109.0 ?
    H3A C3 H3B . . 107.8 ?
    C3 C4 C26 . . 107.61(19) ?
    C3 C4 C5 . . 107.93(18) ?
    C26 C4 C5 . . 113.6(2) ?
    C3 C4 C7 . . 107.62(18) ?
    C26 C4 C7 . . 113.15(18) ?
    C5 C4 C7 . . 106.63(17) ?
    C10 C5 C4 . . 110.11(19) ?
    C10 C5 C6 . . 114.61(19) ?
    C4 C5 C6 . . 117.54(18) ?
    C10 C5 H5A . . 104.3 ?
    C4 C5 H5A . . 104.3 ?
    C6 C5 H5A . . 104.3 ?
    C33 O5 H5B . . 119.3 ?
    C1 C6 C25 . . 112.0(2) ?
    C1 C6 C24 . . 107.2(2) ?
    C25 C6 C24 . . 107.8(2) ?
    C1 C6 C5 . . 107.09(19) ?
    C25 C6 C5 . . 114.0(2) ?
    C24 C6 C5 . . 108.5(2) ?
    C11 C7 C15 . . 110.25(19) ?
    C11 C7 C4 . . 113.45(18) ?
    C15 C7 C4 . . 117.41(18) ?
    C11 C7 H7A . . 104.8 ?
    C15 C7 H7A . . 104.8 ?
    C4 C7 H7A . . 104.8 ?
    C10 C9 C15 . . 114.85(19) ?
    C10 C9 H9A . . 108.6 ?
    C15 C9 H9A . . 108.6 ?
    C10 C9 H9B . . 108.6 ?
    C15 C9 H9B . . 108.6 ?
    H9A C9 H9B . . 107.5 ?
    C9 C10 C5 . . 110.30(19) ?
    C9 C10 H10A . . 109.6 ?
    C5 C10 H10A . . 109.6 ?
    C9 C10 H10B . . 109.6 ?
    C5 C10 H10B . . 109.6 ?
    H10A C10 H10B . . 108.1 ?
    C12 C11 C7 . . 113.78(19) ?
    C12 C11 H11A . . 108.8 ?
    C7 C11 H11A . . 108.8 ?
    C12 C11 H11B . . 108.8 ?
    C7 C11 H11B . . 108.8 ?
    H11A C11 H11B . . 107.7 ?
    C13 C12 C11 . . 126.7(2) ?
    C13 C12 H12A . . 116.7 ?
    C11 C12 H12A . . 116.7 ?
    C12 C13 C16 . . 118.9(2) ?
    C12 C13 C14 . . 120.3(2) ?
    C16 C13 C14 . . 120.80(18) ?
    C13 C14 C28 . . 107.08(18) ?
    C13 C14 C19 . . 111.68(18) ?
    C28 C14 C19 . . 106.42(18) ?
    C13 C14 C15 . . 109.16(17) ?
    C28 C14 C15 . . 112.80(17) ?
    C19 C14 C15 . . 109.69(17) ?
    C9 C15 C27 . . 108.7(2) ?
    C9 C15 C7 . . 109.91(18) ?
    C27 C15 C7 . . 110.09(19) ?
    C9 C15 C14 . . 110.80(18) ?
    C27 C15 C14 . . 109.52(18) ?
    C7 C15 C14 . . 107.78(17) ?
    C13 C16 C17 . . 110.48(19) ?
    C13 C16 C23 . . 114.31(18) ?
    C17 C16 C23 . . 112.59(19) ?
    C13 C16 H16A . . 106.3 ?
    C17 C16 H16A . . 106.3 ?
    C23 C16 H16A . . 106.3 ?
    C31 C17 C18 . . 109.12(19) ?
    C31 C17 C20 . . 103.84(19) ?
    C18 C17 C20 . . 111.50(19) ?
    C31 C17 C16 . . 111.69(19) ?
    C18 C17 C16 . . 109.25(18) ?
    C20 C17 C16 . . 111.3(2) ?
    C19 C18 C17 . . 112.19(18) ?
    C19 C18 H18A . . 109.2 ?
    C17 C18 H18A . . 109.2 ?
    C19 C18 H18B . . 109.2 ?
    C17 C18 H18B . . 109.2 ?
    H18A C18 H18B . . 107.9 ?
    C18 C19 C14 . . 115.02(19) ?
    C18 C19 H19A . . 108.5 ?
    C14 C19 H19A . . 108.5 ?
    C18 C19 H19B . . 108.5 ?
    C14 C19 H19B . . 108.5 ?
    H19A C19 H19B . . 107.5 ?
    C21 C20 C17 . . 112.9(2) ?
    C21 C20 H20A . . 109.0 ?
    C17 C20 H20A . . 109.0 ?
    C21 C20 H20B . . 109.0 ?
    C17 C20 H20B . . 109.0 ?
    H20A C20 H20B . . 107.8 ?
    C20 C21 C22 . . 111.7(2) ?
    C20 C21 H21A . . 109.3 ?
    C22 C21 H21A . . 109.3 ?
    C20 C21 H21B . . 109.3 ?
    C22 C21 H21B . . 109.3 ?
    H21A C21 H21B . . 107.9 ?
    C21 C22 C30 . . 110.3(2) ?
    C21 C22 C23 . . 110.4(2) ?
    C30 C22 C23 . . 111.7(2) ?
    C21 C22 H22A . . 108.1 ?
    C30 C22 H22A . . 108.1 ?
    C23 C22 H22A . . 108.1 ?
    C29 C23 C22 . . 110.7(2) ?
    C29 C23 C16 . . 109.6(2) ?
    C22 C23 C16 . . 111.4(2) ?
    C29 C23 H23A . . 108.3 ?
    C22 C23 H23A . . 108.3 ?
    C16 C23 H23A . . 108.3 ?
    C6 C24 H24A . . 109.5 ?
    C6 C24 H24B . . 109.5 ?
    H24A C24 H24B . . 109.5 ?
    C6 C24 H24C . . 109.5 ?
    H24A C24 H24C . . 109.5 ?
    H24B C24 H24C . . 109.5 ?
    C6 C25 H25A . . 109.5 ?
    C6 C25 H25B . . 109.5 ?
    H25A C25 H25B . . 109.5 ?
    C6 C25 H25C . . 109.5 ?
    H25A C25 H25C . . 109.5 ?
    H25B C25 H25C . . 109.5 ?
    C4 C26 H26A . . 109.5 ?
    C4 C26 H26B . . 109.5 ?
    H26A C26 H26B . . 109.5 ?
    C4 C26 H26C . . 109.5 ?
    H26A C26 H26C . . 109.5 ?
    H26B C26 H26C . . 109.5 ?
    C15 C27 H27A . . 109.5 ?
    C15 C27 H27B . . 109.5 ?
    H27A C27 H27B . . 109.5 ?
    C15 C27 H27C . . 109.5 ?
    H27A C27 H27C . . 109.5 ?
    H27B C27 H27C . . 109.5 ?
    C14 C28 H28A . . 109.5 ?
    C14 C28 H28B . . 109.5 ?
    H28A C28 H28B . . 109.5 ?
    C14 C28 H28C . . 109.5 ?
    H28A C28 H28C . . 109.5 ?
    H28B C28 H28C . . 109.5 ?
    C23 C29 H29A . . 109.5 ?
    C23 C29 H29B . . 109.5 ?
    H29A C29 H29B . . 109.5 ?
    C23 C29 H29C . . 109.5 ?
    H29A C29 H29C . . 109.5 ?
    H29B C29 H29C . . 109.5 ?
    C22 C30 H30A . . 109.5 ?
    C22 C30 H30B . . 109.5 ?
    H30A C30 H30B . . 109.5 ?
    C22 C30 H30C . . 109.5 ?
    H30A C30 H30C . . 109.5 ?
    H30B C30 H30C . . 109.5 ?
    O2 C31 O3 . . 122.5(2) ?
    O2 C31 C17 . . 124.6(3) ?
    O3 C31 C17 . . 112.8(2) ?
    O3 C32 C33 . . 111.5(2) ?
    O3 C32 H32A . . 109.3 ?
    C33 C32 H32A . . 109.3 ?
    O3 C32 H32B . . 109.3 ?
    C33 C32 H32B . . 109.3 ?
    H32A C32 H32B . . 108.0 ?
    O4 C33 O5 . . 122.0(2) ?
    O4 C33 C32 . . 122.2(2) ?
    O5 C33 C32 . . 115.7(2) ?
    HWB OW HWA . . 84.8 ?
loop_
    _geom_torsion_atom_site_label_1
    _geom_torsion_atom_site_label_2
    _geom_torsion_atom_site_label_3
    _geom_torsion_atom_site_label_4
    _geom_torsion_site_symmetry_1
    _geom_torsion_site_symmetry_2
    _geom_torsion_site_symmetry_3
    _geom_torsion_site_symmetry_4
    _geom_torsion
    _geom_torsion_publ_flag
    O1 C1 C2 C3 . . . . -179.9(2) ?
    C6 C1 C2 C3 . . . . -57.5(3) ?
    C1 C2 C3 C4 . . . . 57.0(3) ?
    C2 C3 C4 C26 . . . . 70.6(3) ?
    C2 C3 C4 C5 . . . . -52.4(2) ?
    C2 C3 C4 C7 . . . . -167.17(19) ?
    C3 C4 C5 C10 . . . . -174.95(18) ?
    C26 C4 C5 C10 . . . . 65.8(2) ?
    C7 C4 C5 C10 . . . . -59.6(2) ?
    C3 C4 C5 C6 . . . . 51.3(3) ?
    C26 C4 C5 C6 . . . . -67.9(3) ?
    C7 C4 C5 C6 . . . . 166.72(18) ?
    O1 C1 C6 C25 . . . . 49.3(3) ?
    C2 C1 C6 C25 . . . . -73.7(3) ?
    O1 C1 C6 C24 . . . . -68.8(3) ?
    C2 C1 C6 C24 . . . . 168.3(2) ?
    O1 C1 C6 C5 . . . . 174.9(2) ?
    C2 C1 C6 C5 . . . . 52.0(3) ?
    C10 C5 C6 C1 . . . . 177.7(2) ?
    C4 C5 C6 C1 . . . . -50.6(3) ?
    C10 C5 C6 C25 . . . . -57.8(3) ?
    C4 C5 C6 C25 . . . . 73.9(3) ?
    C10 C5 C6 C24 . . . . 62.3(3) ?
    C4 C5 C6 C24 . . . . -166.0(2) ?
    C3 C4 C7 C11 . . . . -61.6(2) ?
    C26 C4 C7 C11 . . . . 57.2(3) ?
    C5 C4 C7 C11 . . . . -177.2(2) ?
    C3 C4 C7 C15 . . . . 167.87(19) ?
    C26 C4 C7 C15 . . . . -73.4(3) ?
    C5 C4 C7 C15 . . . . 52.3(2) ?
    C15 C9 C10 C5 . . . . -56.6(3) ?
    C4 C5 C10 C9 . . . . 63.7(2) ?
    C6 C5 C10 C9 . . . . -161.1(2) ?
    C15 C7 C11 C12 . . . . -35.2(3) ?
    C4 C7 C11 C12 . . . . -169.2(2) ?
    C7 C11 C12 C13 . . . . 3.6(4) ?
    C11 C12 C13 C16 . . . . -177.1(2) ?
    C11 C12 C13 C14 . . . . 0.2(4) ?
    C12 C13 C14 C28 . . . . -95.1(2) ?
    C16 C13 C14 C28 . . . . 82.1(2) ?
    C12 C13 C14 C19 . . . . 148.8(2) ?
    C16 C13 C14 C19 . . . . -34.0(3) ?
    C12 C13 C14 C15 . . . . 27.3(3) ?
    C16 C13 C14 C15 . . . . -155.50(18) ?
    C10 C9 C15 C27 . . . . -74.9(2) ?
    C10 C9 C15 C7 . . . . 45.6(3) ?
    C10 C9 C15 C14 . . . . 164.66(18) ?
    C11 C7 C15 C9 . . . . -177.09(19) ?
    C4 C7 C15 C9 . . . . -45.1(3) ?
    C11 C7 C15 C27 . . . . -57.3(3) ?
    C4 C7 C15 C27 . . . . 74.7(2) ?
    C11 C7 C15 C14 . . . . 62.1(2) ?
    C4 C7 C15 C14 . . . . -165.94(16) ?
    C13 C14 C15 C9 . . . . -177.45(18) ?
    C28 C14 C15 C9 . . . . -58.5(2) ?
    C19 C14 C15 C9 . . . . 59.9(2) ?
    C13 C14 C15 C27 . . . . 62.6(2) ?
    C28 C14 C15 C27 . . . . -178.5(2) ?
    C19 C14 C15 C27 . . . . -60.1(2) ?
    C13 C14 C15 C7 . . . . -57.2(2) ?
    C28 C14 C15 C7 . . . . 61.7(2) ?
    C19 C14 C15 C7 . . . . -179.83(18) ?
    C12 C13 C16 C17 . . . . -139.4(2) ?
    C14 C13 C16 C17 . . . . 43.4(3) ?
    C12 C13 C16 C23 . . . . 92.4(3) ?
    C14 C13 C16 C23 . . . . -84.8(2) ?
    C13 C16 C17 C31 . . . . 66.4(2) ?
    C23 C16 C17 C31 . . . . -164.42(19) ?
    C13 C16 C17 C18 . . . . -54.4(2) ?
    C23 C16 C17 C18 . . . . 74.8(2) ?
    C13 C16 C17 C20 . . . . -177.98(18) ?
    C23 C16 C17 C20 . . . . -48.8(3) ?
    C31 C17 C18 C19 . . . . -60.7(2) ?
    C20 C17 C18 C19 . . . . -174.8(2) ?
    C16 C17 C18 C19 . . . . 61.7(2) ?
    C17 C18 C19 C14 . . . . -53.9(3) ?
    C13 C14 C19 C18 . . . . 37.8(3) ?
    C28 C14 C19 C18 . . . . -78.7(2) ?
    C15 C14 C19 C18 . . . . 158.94(18) ?
    C31 C17 C20 C21 . . . . 171.4(2) ?
    C18 C17 C20 C21 . . . . -71.2(3) ?
    C16 C17 C20 C21 . . . . 51.1(3) ?
    C17 C20 C21 C22 . . . . -56.5(3) ?
    C20 C21 C22 C30 . . . . -177.6(2) ?
    C20 C21 C22 C23 . . . . 58.5(3) ?
    C21 C22 C23 C29 . . . . -178.4(2) ?
    C30 C22 C23 C29 . . . . 58.4(3) ?
    C21 C22 C23 C16 . . . . -56.1(3) ?
    C30 C22 C23 C16 . . . . -179.3(2) ?
    C13 C16 C23 C29 . . . . -57.9(3) ?
    C17 C16 C23 C29 . . . . 175.0(2) ?
    C13 C16 C23 C22 . . . . 179.22(19) ?
    C17 C16 C23 C22 . . . . 52.1(3) ?
    C32 O3 C31 O2 . . . . -1.8(4) ?
    C32 O3 C31 C17 . . . . 175.0(2) ?
    C18 C17 C31 O2 . . . . -32.5(3) ?
    C20 C17 C31 O2 . . . . 86.5(3) ?
    C16 C17 C31 O2 . . . . -153.4(2) ?
    C18 C17 C31 O3 . . . . 150.77(19) ?
    C20 C17 C31 O3 . . . . -90.2(2) ?
    C16 C17 C31 O3 . . . . 29.9(3) ?
    C31 O3 C32 C33 . . . . -81.0(3) ?
    O3 C32 C33 O4 . . . . 10.7(4) ?
    O3 C32 C33 O5 . . . . -171.2(2) ?
loop_
    _geom_hbond_atom_site_label_D
    _geom_hbond_atom_site_label_H
    _geom_hbond_atom_site_label_A
    _geom_hbond_site_symmetry_A
    _geom_hbond_distance_DH
    _geom_hbond_distance_HA
    _geom_hbond_distance_DA
    _geom_hbond_angle_DHA
    OW HWB O2 2_546 0.85 2.41 2.839(3) 112
    OW HWB O4 2_546 0.85 2.58 3.365(3) 154
    O1 H1A O4 1_645 0.82 1.98 2.758(3) 159
    OW HWA O1 2_656 0.86 1.88 2.681(3) 154
    O5 H5B OW . 0.85 1.74 2.575(3) 165
    C12 H12A OW 2_546 0.93 2.57 3.455(3) 159
data_global
_journal_date_recd_electronic     2011-01-01
_journal_date_accepted     2011-01-11
_journal_name_full     'Acta Crystallographica, Section E'
_journal_year     2011
_journal_volume     67
_journal_issue      2
_journal_page_first     o428
_journal_page_last     o428
_journal_paper_category     QO
_journal_coeditor_code     HB5787
_publ_contact_author_name     'Zhou, Jianping'
_publ_contact_author_address
;
School of Pharmacy
China Pharmaceutical University
Tongjiaxiang No. 24 Nanjing
Nanjing 210009
People's Republic of China
;
_publ_contact_author_email     wjy090202@yahoo.com.cn
_publ_contact_author_fax     '86 25 86863165'
_publ_contact_author_phone     '86 25 86862763'
_publ_section_title
;
Carboxymethyl ursolate monohydrate
;
loop_
    _publ_author_name
    _publ_author_address
    'Zhong, Yan'
;
School of Pharmacy
China Pharmaceutical University
Tongjiaxiang No. 24 Nanjing
Nanjing 210009
People's Republic of China
School of Chemistry and Chemical Engineering
Southeast University
Sipailou No. 2 Nanjing
Nanjing 210096
People's Republic of China
;
    'Dai, ZhaoHui'
;
School of Pharmacy
Nanjing Medical University
Hanzhong Road No.140 Nanjing
Nanjing 210029
People's Republic of China
;
    'Teng, YanBo'
;
School of Pharmacy
Nanjing Medical University
Hanzhong Road No.140 Nanjing
Nanjing 210029
People's Republic of China
;
    'Wu, Bin'
;
School of Pharmacy
Nanjing Medical University
Hanzhong Road No.140 Nanjing
Nanjing 210029
People's Republic of China
;
    'Zhou, JianPing*'
;
School of Pharmacy
China Pharmaceutical University
Tongjiaxiang No. 24 Nanjing
Nanjing 210009
People's Republic of China
;
