# Supplementary material for: Carb­oxy­methyl ursolate monohydrate
Source: Acta Crystallogr Sect E Struct Rep Online. 2011 Jan 15;67(Pt 2):o428. doi: 10.1107/S1600536811001619 (PMC3051648; doi:10.1107/S1600536811001619)
Supplement: Supplementary file 2 [file e-67-0o428-Isup2.hkl]

# 
# h,k,l, Fc-squared, Fo-squared, sigma(Fo-squared) and status flag 
# 
data_I
_shelx_title ' X in P2(1)' 
_shelx_refln_list_code          4 
_shelx_F_calc_maximum      153.83 
_exptl_crystal_F_000       584.00 
_reflns_d_resolution_high  0.8292 
 
loop_ 
 _symmetry_equiv_pos_as_xyz 
 'x, y, z' 
 '-x, y+1/2, -z' 
 
_cell_length_a    13.3380 
_cell_length_b     8.1010 
_cell_length_c    14.3110 
_cell_angle_alpha  90.000 
_cell_angle_beta  106.260 
_cell_angle_gamma  90.000 
 
_shelx_F_squared_multiplier     1.000 
 
loop_ 
 _refln_index_h 
 _refln_index_k 
 _refln_index_l 
 _refln_F_squared_calc 
 _refln_F_squared_meas 
 _refln_F_squared_sigma 
 _refln_observed_status 
   1  -9   0       17.21       26.09      3.64 o 
   2  -9   0       52.65       46.91      4.47 o 
   3  -9   0       55.80       42.01      4.69 o 
   4  -9   0        0.87        5.67      2.88 o 
   5  -9   0       12.81        8.63      3.72 o 
   0  -8   0       13.64       14.02      2.88 o 
   1  -8   0       32.14       32.20      3.42 o 
   2  -8   0        3.92        3.78      2.62 o 
   3  -8   0       30.97       27.87      3.28 o 
   4  -8   0       26.03       25.05      3.48 o 
   5  -8   0       38.00       42.15      4.18 o 
   6  -8   0       16.94       12.43      3.38 o 
   7  -8   0        8.05       12.19      3.52 o 
   8  -8   0       82.22       72.64      5.43 o 
   1  -7   0       79.67       87.92      4.16 o 
   2  -7   0       17.09        7.09      2.60 o 
   3  -7   0       23.02       18.40      2.98 o 
   4  -7   0      220.05      210.48      6.43 o 
   5  -7   0       81.16       72.64      4.51 o 
   6  -7   0       69.83       61.61      4.28 o 
   7  -7   0        0.66       -0.88      2.98 o 
   8  -7   0       20.42       21.40      3.78 o 
   9  -7   0       37.55       40.51      4.38 o 
  10  -7   0        1.76        1.28      3.46 o 
   0  -6   0      230.90      218.11      5.59 o 
   1  -6   0       64.62       52.82      3.12 o 
   2  -6   0      300.31      279.74      6.39 o 
   3  -6   0      370.97      352.48      7.29 o 
   4  -6   0      615.28      571.23      9.25 o 
   5  -6   0      109.63      100.99      4.47 o 
   6  -6   0       32.65       25.85      3.36 o 
   7  -6   0       83.49       85.92      4.53 o 
   8  -6   0       70.54       67.88      4.45 o 
   9  -6   0       17.26       11.49      3.54 o 
  10  -6   0       20.97       11.03      3.68 o 
  11  -6   0        0.46       -2.04      3.22 o 
  12  -6   0       25.53       29.11      4.38 o 
   1  -5   0      372.17      385.15      6.43 o 
   2  -5   0      488.48      491.07      7.13 o 
   3  -5   0       78.61       74.76      3.24 o 
   4  -5   0       41.54       36.40      2.56 o 
   5  -5   0        2.15       -0.24      1.76 o 
   6  -5   0       70.85       61.05      3.38 o 
   7  -5   0       70.42       69.02      4.04 o 
   8  -5   0       81.09       75.49      4.14 o 
   9  -5   0        4.42        5.83      2.64 o 
  10  -5   0       64.11       56.02      4.08 o 
  11  -5   0       11.93       11.13      3.42 o 
  12  -5   0        3.16        6.05      3.00 o 
  13  -5   0        4.31       10.93      3.18 o 
   0  -4   0     1166.49     1313.72      9.99 o 
   1  -4   0     1228.17     1290.18      9.97 o 
   2  -4   0     1183.61     1352.13     10.33 o 
   3  -4   0      268.90      257.89      4.91 o 
   4  -4   0      110.71      132.83      3.74 o 
   5  -4   0      214.36      193.40      4.81 o 
   6  -4   0       17.66       14.74      1.96 o 
   7  -4   0        7.86       10.37      2.04 o 
   8  -4   0       18.65       15.64      2.56 o 
   9  -4   0        4.81        3.52      2.32 o 
  10  -4   0       68.05       62.35      4.08 o 
  11  -4   0       88.84       97.43      4.91 o 
  12  -4   0       84.94       84.60      4.99 o 
  13  -4   0       25.26       24.19      3.72 o 
  14  -4   0        3.08        0.44      3.58 o 
   1  -3   0      797.31      774.21      6.65 o 
   2  -3   0     2500.45     2595.83     12.43 o 
   3  -3   0      787.95      836.48      7.45 o 
   4  -3   0      343.89      376.22      5.43 o 
   5  -3   0      362.18      393.46      5.99 o 
   6  -3   0       17.50       23.89      2.14 o 
   7  -3   0      354.10      370.64      6.53 o 
   8  -3   0        0.56        1.48      1.64 o 
   9  -3   0       32.36       36.52      2.90 o 
  10  -3   0        2.04        3.26      2.28 o 
  11  -3   0       85.85       84.44      4.73 o 
  12  -3   0        1.84        3.46      2.92 o 
  13  -3   0       63.40       59.27      4.59 o 
  14  -3   0       34.64       38.40      4.61 o 
   0  -2   0     3209.41     2770.61     41.77 o 
   1  -2   0     1575.59     1561.84      7.67 o 
   2  -2   0     1279.15     1355.21      7.63 o 
   3  -2   0      958.75      969.45      7.01 o 
   4  -2   0     1519.39     1653.63      9.91 o 
   5  -2   0     1293.32     1389.53      9.85 o 
   6  -2   0      843.53      923.84      8.69 o 
   7  -2   0       80.85       82.91      3.16 o 
   8  -2   0       12.97       13.58      2.00 o 
   9  -2   0       67.56       63.75      3.36 o 
  10  -2   0       12.06       15.26      2.60 o 
  11  -2   0       14.73       12.29      2.76 o 
  12  -2   0       64.46       68.86      4.18 o 
  13  -2   0       29.94       31.92      4.28 o 
  14  -2   0        8.54        4.83      3.62 o 
  15  -2   0       49.53       49.10      5.17 o 
   1  -1   0     5543.47     5041.17     42.97 o 
   2  -1   0      353.66      337.88      3.16 o 
   3  -1   0     1313.25     1223.58      6.91 o 
   4  -1   0     1432.78     1475.01      8.55 o 
   5  -1   0      917.79      846.40      7.23 o 
   6  -1   0      404.83      417.51      5.75 o 
   7  -1   0       10.41        6.97      1.56 o 
   8  -1   0      130.45      121.66      3.92 o 
   9  -1   0       72.91       70.84      3.48 o 
  10  -1   0       79.86       72.10      4.00 o 
  11  -1   0      287.07      258.05      6.97 o 
  12  -1   0      150.41      141.20      5.95 o 
  13  -1   0       22.94       27.81      3.66 o 
  14  -1   0        2.59        4.30      3.44 o 
  15  -1   0        9.49        8.43      3.82 o 
   1   0   0       15.19       12.25      0.50 o 
   2   0   0      169.06      181.40      2.06 o 
   3   0   0     3329.29     2987.43     41.99 o 
   4   0   0     2126.56     2051.46     40.43 o 
   5   0   0      681.35      730.16      6.65 o 
   6   0   0       87.20      104.96      2.96 o 
   7   0   0        4.23        2.30      1.50 o 
   8   0   0       26.76       22.55      2.00 o 
   9   0   0       10.84       11.23      2.04 o 
  10   0   0       55.52       60.75      3.68 o 
  11   0   0      220.53      242.43      6.89 o 
  12   0   0       55.72       49.48      4.40 o 
  13   0   0      116.59      117.47      5.81 o 
  14   0   0        0.07       -3.46      3.46 o 
  15   0   0       21.88       16.08      4.08 o 
   1   1   0     5543.70     5155.82     43.37 o 
   2   1   0      353.85      320.12      3.10 o 
   3   1   0     1314.97     1094.74     27.27 o 
   4   1   0     1431.78     1337.19     34.30 o 
   5   1   0      918.27      814.92      7.19 o 
   6   1   0      404.70      411.38      5.69 o 
   7   1   0       10.46        5.61      1.56 o 
   8   1   0      130.60      120.84      3.82 o 
   9   1   0       73.03       71.62      3.52 o 
  10   1   0       79.90       82.85      4.08 o 
  11   1   0      287.19      260.43      7.07 o 
  12   1   0      150.38      146.43      5.99 o 
  13   1   0       22.95       25.67      3.92 o 
  14   1   0        2.62        6.47      3.34 o 
  15   1   0        9.45        7.13      3.64 o 
   0   2   0     3209.54     2671.24     40.97 o 
   1   2   0     1576.22     1584.29      7.73 o 
   2   2   0     1278.60     1413.32      7.79 o 
   3   2   0      958.88      985.13      7.13 o 
   4   2   0     1518.65     1529.53     40.29 o 
   5   2   0     1294.73     1373.73      9.85 o 
   6   2   0      843.17      940.28      8.83 o 
   7   2   0       80.85       83.87      3.20 o 
   8   2   0       12.96       13.68      2.00 o 
   9   2   0       67.53       65.01      3.58 o 
  10   2   0       12.02       11.39      2.70 o 
  11   2   0       14.65       11.41      2.94 o 
  12   2   0       64.52       62.41      4.32 o 
  13   2   0       29.92       37.92      4.00 o 
  14   2   0        8.53       11.25      3.62 o 
  15   2   0       49.51       45.31      5.25 o 
   1   3   0      797.20      780.16      6.75 o 
   2   3   0     2503.62     2766.89     12.87 o 
   3   3   0      788.15      888.84      7.81 o 
   4   3   0      343.74      409.38      5.71 o 
   5   3   0      362.60      425.64      6.15 o 
   6   3   0       17.72       24.51      2.14 o 
   7   3   0      353.93      391.16      6.77 o 
   8   3   0        0.58        1.38      1.84 o 
   9   3   0       32.41       40.59      3.10 o 
  10   3   0        2.04        0.86      2.28 o 
  11   3   0       85.93       84.22      4.71 o 
  12   3   0        1.83       -1.22      3.14 o 
  13   3   0       63.33       55.98      5.15 o 
  14   3   0       34.68       39.85      4.51 o 
   0   4   0     1167.79     1329.58     10.05 o 
   1   4   0     1229.79     1333.91     10.15 o 
   2   4   0     1183.58     1445.95     10.83 o 
   3   4   0      269.39      283.30      5.25 o 
   4   4   0      110.68      141.82      3.86 o 
   5   4   0      214.11      225.31      5.13 o 
   6   4   0       17.70       18.86      2.40 o 
   7   4   0        7.82        5.01      2.32 o 
   8   4   0       18.62       12.03      2.78 o 
   9   4   0        4.78        8.31      2.68 o 
  10   4   0       68.09       60.29      4.10 o 
  11   4   0       88.79       92.26      5.15 o 
  12   4   0       85.05       84.18      5.39 o 
  13   4   0       25.21       28.25      4.14 o 
  14   4   0        3.09        3.10      3.48 o 
   1   5   0      372.35      404.94      6.69 o 
   2   5   0      488.33      511.50      7.53 o 
   3   5   0       78.71       83.83      3.54 o 
   4   5   0       41.37       38.86      2.94 o 
   5   5   0        2.14        5.41      2.12 o 
   6   5   0       70.69       73.16      3.76 o 
   7   5   0       70.35       81.39      4.20 o 
   8   5   0       81.02       92.06      4.30 o 
   9   5   0        4.45        4.40      2.98 o 
  10   5   0       64.15       59.23      4.47 o 
  11   5   0       11.94        8.91      3.48 o 
  12   5   0        3.17        7.25      3.42 o 
  13   5   0        4.31        5.47      3.68 o 
   0   6   0      230.25      228.14      5.71 o 
   1   6   0       64.75       58.59      3.26 o 
   2   6   0      300.43      313.59      6.77 o 
   3   6   0      371.09      377.01      7.53 o 
   4   6   0      614.54      641.02      9.63 o 
   5   6   0      109.69      113.21      4.85 o 
   6   6   0       32.74       34.52      3.40 o 
   7   6   0       83.62       94.01      5.11 o 
   8   6   0       70.41       70.12      4.89 o 
   9   6   0       17.34       19.08      3.46 o 
  10   6   0       21.04       20.70      3.76 o 
  11   6   0        0.46       -3.48      3.54 o 
  12   6   0       25.51       27.55      4.71 o 
   1   7   0       79.63       86.48      4.49 o 
   2   7   0       17.13       11.15      2.80 o 
   3   7   0       22.83       27.15      3.44 o 
   4   7   0      220.02      230.64      6.99 o 
   5   7   0       81.05       95.17      5.11 o 
   6   7   0       69.74       73.68      4.51 o 
   7   7   0        0.66        1.94      3.32 o 
   8   7   0       20.42       25.89      4.16 o 
   9   7   0       37.54       41.47      4.71 o 
  10   7   0        1.78        4.04      3.26 o 
   0   8   0       13.58        7.09      2.92 o 
   1   8   0       32.20       27.45      3.52 o 
   2   8   0        3.89        7.21      2.92 o 
   3   8   0       30.91       25.59      3.70 o 
   4   8   0       25.96       26.83      4.22 o 
   5   8   0       38.05       46.79      4.79 o 
   6   8   0       16.84       20.18      4.10 o 
   7   8   0        8.09       11.57      4.24 o 
   8   8   0       82.15       86.66      6.25 o 
   1   9   0       17.31       17.52      3.64 o 
   2   9   0       52.51       44.11      5.03 o 
   3   9   0       55.62       54.88      5.35 o 
   4   9   0        0.88       12.15      3.62 o 
   5   9   0       12.78       17.48      4.57 o 
  -6  -9   1       17.33       13.76      3.62 o 
  -5  -9   1        1.14       -0.22      3.14 o 
  -4  -9   1       12.13       10.03      3.42 o 
  -3  -9   1        5.48        6.75      3.30 o 
  -2  -9   1       24.03       25.35      3.68 o 
  -1  -9   1        2.48       -3.00      3.00 o 
   0  -9   1       25.99       21.24      2.89 o 
   1  -9   1       34.15       35.22      3.92 o 
   2  -9   1       10.36        9.31      3.70 o 
   3  -9   1       36.17       36.76      4.30 o 
   4  -9   1       16.10       10.79      3.86 o 
   5  -9   1       10.56        7.43      3.84 o 
  -9  -8   1        3.17        1.12      3.72 o 
  -8  -8   1       38.58       43.75      4.63 o 
  -7  -8   1        1.60        1.00      3.34 o 
  -6  -8   1        3.28        4.42      3.22 o 
  -5  -8   1        3.31       -0.18      3.16 o 
  -4  -8   1       13.22       13.09      3.02 o 
  -3  -8   1        0.61        3.66      2.28 o 
  -2  -8   1       10.31        5.49      3.04 o 
  -1  -8   1       28.45       19.02      3.34 o 
   0  -8   1       23.05       21.32      2.24 o 
   1  -8   1       43.99       39.70      3.94 o 
   2  -8   1       26.30       23.53      3.32 o 
   3  -8   1        3.25        1.76      2.80 o 
   4  -8   1        5.01        4.75      2.90 o 
   5  -8   1       79.41       68.76      4.97 o 
   6  -8   1       23.75       20.48      3.62 o 
   7  -8   1        7.79        5.99      3.88 o 
   8  -8   1       25.31       21.06      4.28 o 
 -10  -7   1        2.83       -1.88      3.58 o 
  -9  -7   1       26.36       28.15      3.94 o 
  -8  -7   1       24.65       16.32      3.54 o 
  -7  -7   1       53.47       46.59      4.22 o 
  -6  -7   1        7.96        8.15      3.02 o 
  -5  -7   1       10.36        6.99      2.86 o 
  -4  -7   1      263.12      231.12      6.71 o 
  -3  -7   1       13.23       13.17      2.80 o 
  -2  -7   1      111.10       95.01      4.57 o 
  -1  -7   1        1.66       -0.14      2.10 o 
   0  -7   1      116.52      101.24      4.00 o 
   1  -7   1       31.94       31.00      3.30 o 
   2  -7   1        1.19       -1.60      2.30 o 
   3  -7   1        2.25        1.80      2.50 o 
   4  -7   1       83.45       73.76      4.28 o 
   5  -7   1       47.63       39.16      4.06 o 
   6  -7   1       55.67       59.91      4.30 o 
   7  -7   1       93.82       93.59      5.11 o 
   8  -7   1        5.21        4.97      3.38 o 
   9  -7   1       39.73       31.52      4.36 o 
  10  -7   1       10.65       11.71      3.44 o 
 -12  -6   1        3.88        1.08      3.48 o 
 -11  -6   1       40.27       40.07      4.45 o 
 -10  -6   1       17.54       14.22      3.66 o 
  -9  -6   1        8.64        6.45      2.92 o 
  -8  -6   1       30.46       26.95      3.48 o 
  -7  -6   1      177.56      158.66      5.67 o 
  -6  -6   1       32.21       34.84      3.30 o 
  -5  -6   1       18.06       15.26      3.00 o 
  -4  -6   1      178.12      180.20      5.57 o 
  -3  -6   1      424.25      387.74      7.61 o 
  -2  -6   1       18.58       14.54      2.26 o 
  -1  -6   1       10.26       10.29      2.20 o 
   0  -6   1      168.88      163.33      3.52 o 
   1  -6   1       88.04       72.80      3.78 o 
   2  -6   1       36.05       35.78      2.88 o 
   3  -6   1      355.97      330.99      7.23 o 
   4  -6   1      639.61      645.03      9.95 o 
   5  -6   1       26.59       24.45      3.10 o 
   6  -6   1      177.04      156.50      5.47 o 
   7  -6   1       48.79       44.49      3.82 o 
   8  -6   1       82.88       78.11      4.55 o 
   9  -6   1       20.62       24.95      3.30 o 
  10  -6   1        0.79       -3.32      3.32 o 
  11  -6   1       30.05       30.75      4.61 o 
 -13  -5   1        4.71        0.64      3.34 o 
 -12  -5   1        1.38        3.36      3.16 o 
 -11  -5   1       17.45       18.04      3.30 o 
 -10  -5   1       14.17       13.25      3.02 o 
  -9  -5   1       49.87       47.27      3.90 o 
  -8  -5   1      141.41      132.77      5.25 o 
  -7  -5   1      403.59      369.34      7.61 o 
  -6  -5   1       82.36       76.31      3.76 o 
  -5  -5   1        9.02        9.57      2.14 o 
  -4  -5   1      124.75      139.82      4.30 o 
  -3  -5   1      145.22      124.80      4.10 o 
  -2  -5   1      180.55      173.86      4.45 o 
  -1  -5   1      270.88      253.93      5.39 o 
   0  -5   1       54.39       59.13      2.00 o 
   1  -5   1      123.34      129.27      3.88 o 
   2  -5   1      417.64      435.43      7.01 o 
   3  -5   1      548.47      528.42      7.87 o 
   4  -5   1      161.14      170.81      4.85 o 
   5  -5   1       42.48       38.92      2.88 o 
   6  -5   1      201.63      196.28      5.61 o 
   7  -5   1       42.74       50.20      3.50 o 
   8  -5   1       45.55       41.89      3.62 o 
   9  -5   1       19.31       22.41      3.14 o 
  10  -5   1       18.66       14.88      3.36 o 
  11  -5   1       42.37       35.76      4.04 o 
  12  -5   1       12.69        7.85      3.86 o 
 -14  -4   1       21.29       27.83      4.26 o 
 -13  -4   1       35.16       35.26      4.34 o 
 -12  -4   1       25.36       22.77      3.36 o 
 -11  -4   1        3.40        2.82      2.84 o 
 -10  -4   1       36.71       41.53      3.38 o 
  -9  -4   1      217.43      198.02      5.79 o 
  -8  -4   1       41.89       46.45      3.16 o 
  -7  -4   1      108.30      103.10      3.92 o 
  -6  -4   1       82.46       77.29      3.28 o 
  -5  -4   1      294.73      265.66      5.43 o 
  -4  -4   1      692.83      699.87      8.17 o 
  -3  -4   1      510.36      542.31      6.81 o 
  -2  -4   1      909.78      976.36      8.79 o 
  -1  -4   1     1964.63     2008.57     12.41 o 
   0  -4   1     2056.20     2045.83      9.09 o 
   1  -4   1      257.12      269.50      4.87 o 
   2  -4   1      966.56     1038.15      9.25 o 
   3  -4   1       32.98       42.63      2.26 o 
   4  -4   1       60.15       63.07      2.82 o 
   5  -4   1       74.07       74.50      3.16 o 
   6  -4   1       78.21       80.75      3.66 o 
   7  -4   1       51.03       46.21      3.16 o 
   8  -4   1       15.04       12.93      2.36 o 
   9  -4   1       15.11       14.06      2.80 o 
  10  -4   1       88.21       75.08      4.40 o 
  11  -4   1       15.75       14.14      3.56 o 
  12  -4   1        2.55        4.59      3.02 o 
  13  -4   1        2.47        4.38      3.24 o 
 -14  -3   1       20.00       15.82      3.82 o 
 -13  -3   1       38.36       38.90      4.14 o 
 -12  -3   1        3.72       10.19      3.06 o 
 -11  -3   1      100.64       96.07      4.61 o 
 -10  -3   1       41.37       47.03      3.42 o 
  -9  -3   1       44.64       49.30      3.20 o 
  -8  -3   1       80.01       76.53      3.52 o 
  -7  -3   1       29.04       25.11      2.40 o 
  -6  -3   1       51.30       63.29      2.74 o 
  -5  -3   1      886.11      983.91      8.99 o 
  -4  -3   1      159.06      167.05      3.76 o 
  -3  -3   1      233.15      218.91      4.00 o 
  -2  -3   1       53.18       56.92      2.06 o 
  -1  -3   1     5839.19     5343.92     73.00 o 
   0  -3   1      566.97      572.66      7.25 o 
   1  -3   1     1082.32     1212.37      8.37 o 
   2  -3   1      760.13      856.21      7.31 o 
   3  -3   1      356.73      347.57      5.09 o 
   4  -3   1      116.15      129.43      3.38 o 
   5  -3   1      172.64      195.00      4.34 o 
   6  -3   1      248.76      253.75      5.29 o 
   7  -3   1       68.84       68.72      3.24 o 
   8  -3   1        2.61        2.48      1.72 o 
   9  -3   1       14.70        8.97      2.32 o 
  10  -3   1       70.76       67.64      4.32 o 
  11  -3   1      243.43      215.42      6.91 o 
  12  -3   1       81.54       82.17      4.97 o 
  13  -3   1       13.07       16.70      3.54 o 
  14  -3   1        1.83        4.97      3.32 o 
 -15  -2   1       22.45       28.99      4.18 o 
 -14  -2   1        8.19        5.31      3.66 o 
 -13  -2   1       45.41       39.74      4.38 o 
 -12  -2   1        4.06        3.86      2.62 o 
 -11  -2   1      113.31      115.09      4.77 o 
 -10  -2   1      114.21      120.80      4.63 o 
  -9  -2   1       50.18       49.82      3.18 o 
  -8  -2   1      236.21      247.34      5.49 o 
  -7  -2   1      152.83      147.45      4.02 o 
  -6  -2   1      593.86      547.52      6.83 o 
  -5  -2   1     2535.79     2658.78     13.40 o 
  -4  -2   1      419.27      457.56      5.27 o 
  -3  -2   1     1868.98     1905.75      9.67 o 
  -2  -2   1     2404.83     2345.55      9.97 o 
  -1  -2   1     1980.66     1886.45      8.49 o 
   0  -2   1      924.17      920.45     47.56 o 
   1  -2   1      365.32      411.18      4.12 o 
   2  -2   1     2339.02     2414.35     10.47 o 
   3  -2   1      411.38      408.62      4.79 o 
   4  -2   1     1226.28     1338.65      9.17 o 
   5  -2   1      840.06      995.12      8.55 o 
   6  -2   1      156.74      174.64      4.10 o 
   7  -2   1      191.86      206.59      4.81 o 
   8  -2   1      183.50      191.22      5.03 o 
   9  -2   1       85.95       87.14      3.78 o 
  10  -2   1       14.20       16.18      2.70 o 
  11  -2   1       50.86       48.96      3.84 o 
  12  -2   1       50.88       51.46      4.14 o 
  13  -2   1       10.34        8.27      3.44 o 
  14  -2   1       27.82       37.86      4.26 o 
 -15  -1   1        6.24        7.81      3.44 o 
 -14  -1   1       29.05       36.38      4.00 o 
 -13  -1   1       13.84       11.93      3.32 o 
 -12  -1   1      140.75      139.78      5.61 o 
 -11  -1   1      516.33      502.49      9.15 o 
 -10  -1   1       24.31       23.23      2.82 o 
  -9  -1   1      562.08      564.00      8.27 o 
  -8  -1   1       95.47       93.37      3.42 o 
  -7  -1   1       45.97       51.08      2.48 o 
  -6  -1   1       78.07       63.47      2.48 o 
  -5  -1   1       24.48       32.90      1.60 o 
  -4  -1   1      341.79      317.60      4.00 o 
  -3  -1   1     1329.72     1253.74      6.89 o 
  -2  -1   1     1747.28     1614.98     28.29 o 
  -1  -1   1     1250.50     1096.76     20.54 o 
   0  -1   1     6888.01     6029.89    273.03 o 
   1  -1   1    10171.08     9215.21     63.17 o 
   2  -1   1      149.10      150.21      2.30 o 
   3  -1   1     2432.82     2172.01     40.33 o 
   4  -1   1     6234.42     5710.25     73.28 o 
   5  -1   1      294.88      301.88      4.63 o 
   6  -1   1       43.40       34.78      2.08 o 
   7  -1   1       65.27       66.80      2.82 o 
   8  -1   1       81.68       91.90      3.60 o 
   9  -1   1        5.71        5.59      2.02 o 
  10  -1   1       62.49       66.56      3.74 o 
  11  -1   1        0.65        0.60      2.54 o 
  12  -1   1       23.16       25.33      3.48 o 
  13  -1   1       24.52       21.34      3.78 o 
  14  -1   1        4.08        6.65      2.82 o 
  15  -1   1       19.75       19.30      4.04 o 
 -15   0   1       17.73       19.48      3.88 o 
 -14   0   1        0.08       -0.56      2.88 o 
 -13   0   1        9.79        9.07      2.92 o 
 -12   0   1        0.80       -0.92      2.84 o 
 -11   0   1      813.49      777.20     11.19 o 
 -10   0   1      616.32      598.48      9.03 o 
  -9   0   1      300.23      312.37      6.31 o 
  -8   0   1        1.06        1.48      1.46 o 
  -7   0   1       93.07       92.32      3.08 o 
  -6   0   1        3.75        6.13      1.26 o 
  -5   0   1       96.46      110.58      2.62 o 
  -4   0   1       33.48       23.07      1.24 o 
  -3   0   1     2306.63     1998.88     33.76 o 
  -2   0   1     3904.77     3274.72     35.38 o 
  -1   0   1     1143.91      933.97     14.62 o 
   0   0   1      251.36      231.81      1.12 o 
   1   0   1       78.28       74.92      1.22 o 
   2   0   1     2786.20     2240.73     32.80 o 
   3   0   1      791.43      704.76      5.27 o 
   4   0   1      136.30      133.17      2.76 o 
   5   0   1       98.61       99.91      2.72 o 
   6   0   1      266.44      266.60      4.73 o 
   7   0   1      424.43      424.18      6.41 o 
   8   0   1      121.49      128.73      4.04 o 
   9   0   1        0.00       -1.82      1.90 o 
  10   0   1       48.16       51.86      3.48 o 
  11   0   1      511.88      462.32      9.17 o 
  12   0   1      132.44      123.46      5.75 o 
  13   0   1       41.31       40.67      4.40 o 
  14   0   1       15.48       14.00      3.54 o 
  15   0   1        0.00       -1.54      3.22 o 
 -15   1   1        6.27        7.81      3.48 o 
 -14   1   1       29.08       34.28      3.94 o 
 -13   1   1       13.87        7.09      3.36 o 
 -12   1   1      141.06      121.72      5.77 o 
 -11   1   1      516.35      493.50      9.15 o 
 -10   1   1       24.21       24.97      2.92 o 
  -9   1   1      561.46      578.09      8.51 o 
  -8   1   1       95.32       95.33      3.54 o 
  -7   1   1       45.78       47.77      2.36 o 
  -6   1   1       78.04       67.38      2.56 o 
  -5   1   1       24.49       29.15      1.64 o 
  -4   1   1      342.00      307.77      3.92 o 
  -3   1   1     1330.22     1171.00     27.69 o 
  -2   1   1     1745.95     1626.30     28.43 o 
  -1   1   1     1249.85     1178.29     21.34 o 
   0   1   1     6885.81     5961.15    314.92 o 
   1   1   1    10171.07     8582.17     60.93 o 
   2   1   1      148.78      140.28      2.26 o 
   3   1   1     2431.65     2089.86     39.60 o 
   4   1   1     6234.65     5522.22     71.84 o 
   5   1   1      294.13      306.55      4.67 o 
   6   1   1       43.56       40.27      2.16 o 
   7   1   1       65.08       59.67      2.84 o 
   8   1   1       81.59       88.92      3.64 o 
   9   1   1        5.78        6.53      2.02 o 
  10   1   1       62.65       65.09      4.02 o 
  11   1   1        0.64       -1.18      2.70 o 
  12   1   1       23.17       12.17      3.86 o 
  13   1   1       24.47       27.55      3.72 o 
  14   1   1        4.08        7.87      3.54 o 
  15   1   1       19.77       19.30      4.18 o 
 -15   2   1       22.40       24.43      4.42 o 
 -14   2   1        8.15       14.94      3.26 o 
 -13   2   1       45.48       55.06      4.28 o 
 -12   2   1        4.06        6.27      2.74 o 
 -11   2   1      113.37      109.68      4.91 o 
 -10   2   1      114.49      123.46      4.75 o 
  -9   2   1       49.97       49.56      3.26 o 
  -8   2   1      236.00      261.82      5.57 o 
  -7   2   1      153.05      142.28      3.92 o 
  -6   2   1      593.99      583.42      6.99 o 
  -5   2   1     2533.30     2568.40     55.34 o 
  -4   2   1      420.57      477.20      5.43 o 
  -3   2   1     1868.99     1841.98     40.01 o 
  -2   2   1     2404.61     2397.91     42.19 o 
  -1   2   1     1980.28     2034.38     36.90 o 
   0   2   1      923.92      938.17     74.63 o 
   1   2   1      364.38      355.80      3.86 o 
   2   2   1     2339.52     2255.03     42.45 o 
   3   2   1      412.25      426.14      4.89 o 
   4   2   1     1226.96     1346.98      9.25 o 
   5   2   1      838.51     1001.05      8.67 o 
   6   2   1      156.72      188.89      4.24 o 
   7   2   1      192.01      196.58      4.75 o 
   8   2   1      183.15      189.95      5.01 o 
   9   2   1       85.84       84.54      3.90 o 
  10   2   1       14.16       13.72      2.64 o 
  11   2   1       51.00       48.78      3.92 o 
  12   2   1       50.90       52.62      4.22 o 
  13   2   1       10.36        7.89      3.40 o 
  14   2   1       27.83       31.64      4.18 o 
 -14   3   1       19.97       23.81      4.00 o 
 -13   3   1       38.40       37.00      4.51 o 
 -12   3   1        3.72        8.15      3.28 o 
 -11   3   1      100.63       97.39      4.77 o 
 -10   3   1       41.36       48.23      3.40 o 
  -9   3   1       44.77       52.00      3.32 o 
  -8   3   1       79.79       74.24      3.60 o 
  -7   3   1       29.14       31.28      2.30 o 
  -6   3   1       51.47       71.64      2.90 o 
  -5   3   1      885.44     1045.42      9.45 o 
  -4   3   1      159.04      177.90      3.94 o 
  -3   3   1      232.90      252.53      4.26 o 
  -2   3   1       53.26       62.25      2.24 o 
  -1   3   1     5836.18     5866.91     75.89 o 
   0   3   1      565.72      588.27      4.17 o 
   1   3   1     1082.46     1164.98      8.23 o 
   2   3   1      759.93      889.08      7.47 o 
   3   3   1      356.55      359.09      5.17 o 
   4   3   1      116.03      130.85      3.44 o 
   5   3   1      172.92      212.16      4.61 o 
   6   3   1      248.23      263.36      5.39 o 
   7   3   1       68.90       64.03      3.10 o 
   8   3   1        2.60        1.42      2.00 o 
   9   3   1       14.67       14.38      2.38 o 
  10   3   1       70.66       74.78      4.20 o 
  11   3   1      243.30      245.90      7.07 o 
  12   3   1       81.52       87.50      5.13 o 
  13   3   1       13.06       17.68      3.60 o 
  14   3   1        1.84        4.08      3.04 o 
 -14   4   1       21.28       28.01      4.16 o 
 -13   4   1       35.12       40.41      4.30 o 
 -12   4   1       25.46       19.66      3.98 o 
 -11   4   1        3.43        5.81      2.54 o 
 -10   4   1       36.73       40.59      3.68 o 
  -9   4   1      217.63      190.84      5.91 o 
  -8   4   1       42.01       43.41      3.12 o 
  -7   4   1      108.21      124.58      4.34 o 
  -6   4   1       82.52       78.17      3.40 o 
  -5   4   1      294.55      310.47      5.83 o 
  -4   4   1      692.06      776.16      8.67 o 
  -3   4   1      510.55      597.80      7.37 o 
  -2   4   1      909.87     1082.42      9.39 o 
  -1   4   1     1964.84     2108.90     12.67 o 
   0   4   1     2055.33     2070.27     30.75 o 
   1   4   1      257.52      268.30      4.87 o 
   2   4   1      965.89     1058.46      9.33 o 
   3   4   1       32.85       38.54      2.44 o 
   4   4   1       60.14       63.05      2.88 o 
   5   4   1       74.01       81.07      3.32 o 
   6   4   1       78.30       88.70      3.62 o 
   7   4   1       51.02       54.46      3.30 o 
   8   4   1       15.06       18.32      2.64 o 
   9   4   1       15.12       20.70      2.98 o 
  10   4   1       88.29       72.34      4.32 o 
  11   4   1       15.72       14.64      3.74 o 
  12   4   1        2.55        0.76      3.30 o 
  13   4   1        2.46        0.62      3.56 o 
 -13   5   1        4.70        7.95      3.48 o 
 -12   5   1        1.37        5.73      3.16 o 
 -11   5   1       17.54       25.13      3.46 o 
 -10   5   1       14.23        7.21      3.34 o 
  -9   5   1       49.85       46.61      4.18 o 
  -8   5   1      141.67      145.46      5.29 o 
  -7   5   1      403.63      435.81      8.37 o 
  -6   5   1       82.32       86.16      4.10 o 
  -5   5   1        8.96       15.94      2.30 o 
  -4   5   1      124.55      146.13      4.53 o 
  -3   5   1      145.17      147.77      4.53 o 
  -2   5   1      180.61      189.05      4.75 o 
  -1   5   1      271.24      273.09      5.55 o 
   0   5   1       54.36       63.44      2.12 o 
   1   5   1      123.44      130.55      4.12 o 
   2   5   1      417.38      445.22      7.17 o 
   3   5   1      548.78      555.75      8.15 o 
   4   5   1      160.95      166.81      5.07 o 
   5   5   1       42.31       32.56      3.32 o 
   6   5   1      201.13      200.57      5.71 o 
   7   5   1       42.75       54.68      3.94 o 
   8   5   1       45.54       43.95      3.76 o 
   9   5   1       19.40       21.74      3.24 o 
  10   5   1       18.76       15.22      3.36 o 
  11   5   1       42.26       38.96      4.12 o 
  12   5   1       12.64       16.10      4.00 o 
 -12   6   1        3.90        4.99      3.74 o 
 -11   6   1       40.23       40.23      4.63 o 
 -10   6   1       17.55       16.46      4.08 o 
  -9   6   1        8.66        6.97      3.28 o 
  -8   6   1       30.52       32.94      3.70 o 
  -7   6   1      177.29      176.12      6.23 o 
  -6   6   1       32.22       35.10      3.60 o 
  -5   6   1       18.08       21.98      3.18 o 
  -4   6   1      178.04      207.57      5.93 o 
  -3   6   1      424.28      452.83      7.91 o 
  -2   6   1       18.50       15.38      2.56 o 
  -1   6   1       10.30        9.93      2.38 o 
   0   6   1      168.69      168.94      3.51 o 
   1   6   1       87.97       84.84      3.82 o 
   2   6   1       35.98       35.80      3.16 o 
   3   6   1      355.89      369.26      7.59 o 
   4   6   1      639.60      686.42     10.31 o 
   5   6   1       26.75       18.18      3.30 o 
   6   6   1      176.97      175.78      5.99 o 
   7   6   1       48.69       52.02      3.96 o 
   8   6   1       83.15       84.46      5.05 o 
   9   6   1       20.61       26.01      3.82 o 
  10   6   1        0.79        6.41      3.34 o 
  11   6   1       30.10       38.48      4.77 o 
 -10   7   1        2.85       10.05      3.44 o 
  -9   7   1       26.37       24.39      4.32 o 
  -8   7   1       24.66       29.25      3.98 o 
  -7   7   1       53.58       52.16      4.51 o 
  -6   7   1        7.97       15.30      3.34 o 
  -5   7   1       10.35       13.01      3.34 o 
  -4   7   1      262.85      257.67      7.35 o 
  -3   7   1       13.32       12.41      3.02 o 
  -2   7   1      111.05      104.98      4.75 o 
  -1   7   1        1.65       -1.86      2.32 o 
   0   7   1      116.55      107.19      5.78 o 
   1   7   1       31.85       27.55      3.18 o 
   2   7   1        1.17        1.32      2.50 o 
   3   7   1        2.22        7.81      2.76 o 
   4   7   1       83.54       75.63      4.65 o 
   5   7   1       47.53       47.59      4.38 o 
   6   7   1       55.81       62.97      4.97 o 
   7   7   1       93.86      105.06      5.79 o 
   8   7   1        5.21       -2.86      3.92 o 
   9   7   1       39.82       39.42      5.05 o 
  10   7   1       10.63        9.97      4.26 o 
  -9   8   1        3.15       -4.10      4.10 o 
  -8   8   1       38.58       52.38      5.13 o 
  -7   8   1        1.61        0.60      3.92 o 
  -6   8   1        3.28        4.63      3.58 o 
  -5   8   1        3.29        2.96      3.44 o 
  -4   8   1       13.19       11.11      3.86 o 
  -3   8   1        0.60       -0.18      3.28 o 
  -2   8   1       10.29        6.69      3.24 o 
  -1   8   1       28.42       24.77      3.28 o 
   0   8   1       23.08       16.28      2.33 o 
   1   8   1       43.88       45.01      4.00 o 
   2   8   1       26.24       30.29      3.54 o 
   3   8   1        3.24        1.94      3.20 o 
   4   8   1        4.99        7.29      3.42 o 
   5   8   1       79.49       77.63      5.37 o 
   6   8   1       23.68       27.17      4.22 o 
   7   8   1        7.79        4.95      3.80 o 
   8   8   1       25.30       30.81      4.69 o 
  -6   9   1       17.31       11.31      4.51 o 
  -5   9   1        1.14       -4.10      4.10 o 
  -4   9   1       12.11        7.51      4.16 o 
  -3   9   1        5.51       10.21      4.16 o 
  -2   9   1       24.00       23.15      3.86 o 
  -1   9   1        2.46        2.98      3.06 o 
   0   9   1       25.98       26.05      4.18 o 
   1   9   1       34.06       32.64      4.42 o 
   2   9   1       10.43       16.82      3.86 o 
   3   9   1       36.19       43.79      4.83 o 
   4   9   1       16.08       17.58      3.90 o 
   5   9   1       10.59       11.35      4.40 o 
  -6  -9   2        6.02        9.31      3.34 o 
  -5  -9   2        5.88        9.45      3.04 o 
  -4  -9   2       12.77        5.87      3.46 o 
  -3  -9   2       26.33       18.66      3.90 o 
  -2  -9   2        6.44        6.89      3.20 o 
  -1  -9   2       12.47        6.43      3.08 o 
   0  -9   2        8.84        4.46      2.39 o 
   1  -9   2        3.81        3.64      3.12 o 
   2  -9   2       78.43       69.94      5.23 o 
   3  -9   2        9.10       10.25      3.60 o 
   4  -9   2        2.52        4.73      3.32 o 
   5  -9   2        5.81        4.89      3.58 o 
  -9  -8   2       10.33       11.29      3.58 o 
  -8  -8   2       53.25       49.42      4.95 o 
  -7  -8   2        1.22        1.80      3.24 o 
  -6  -8   2        1.05       -0.58      2.84 o 
  -5  -8   2       35.84       23.73      3.86 o 
  -4  -8   2       17.46       30.01      3.26 o 
  -3  -8   2       74.00       58.29      4.42 o 
  -2  -8   2       19.69       15.38      3.30 o 
  -1  -8   2       22.18       19.86      3.18 o 
   0  -8   2        8.92        7.11      2.18 o 
   1  -8   2       24.72       25.89      3.44 o 
   2  -8   2        7.57        1.92      3.20 o 
   3  -8   2        5.00        5.93      2.84 o 
   4  -8   2       45.79       45.45      4.14 o 
   5  -8   2        7.01        8.47      3.20 o 
   6  -8   2       15.02       10.65      3.54 o 
   7  -8   2        0.77       -2.74      3.30 o 
   8  -8   2       20.06       31.26      4.16 o 
 -11  -7   2        1.58       -3.32      3.70 o 
 -10  -7   2       21.82       24.73      3.44 o 
  -9  -7   2       13.06       11.33      3.70 o 
  -8  -7   2       18.60       22.12      3.58 o 
  -7  -7   2        5.03        7.51      2.90 o 
  -6  -7   2        0.51       -2.16      2.74 o 
  -5  -7   2       95.35       93.53      4.85 o 
  -4  -7   2       99.74       88.46      4.73 o 
  -3  -7   2      145.04      123.90      5.21 o 
  -2  -7   2      115.79      122.74      5.19 o 
  -1  -7   2       16.16       16.46      2.92 o 
   0  -7   2        1.45        3.95      2.17 o 
   1  -7   2       24.80       23.47      2.98 o 
   2  -7   2        1.84        3.12      2.28 o 
   3  -7   2        2.20        4.75      2.44 o 
   4  -7   2       49.26       52.78      3.80 o 
   5  -7   2       49.76       48.03      3.98 o 
   6  -7   2       34.53       26.91      3.42 o 
   7  -7   2       37.58       42.67      4.16 o 
   8  -7   2       44.74       47.01      4.51 o 
   9  -7   2       19.01       25.43      3.92 o 
  10  -7   2       12.48       18.22      3.46 o 
 -12  -6   2        2.01        3.86      3.10 o 
 -11  -6   2        9.56       11.15      3.06 o 
 -10  -6   2        3.82        5.19      3.10 o 
  -9  -6   2        8.25        8.63      3.14 o 
  -8  -6   2      119.81      104.20      5.13 o 
  -7  -6   2      189.45      166.19      6.03 o 
  -6  -6   2      240.68      210.24      6.33 o 
  -5  -6   2        1.31        3.38      2.06 o 
  -4  -6   2        3.32        0.64      2.30 o 
  -3  -6   2      148.36      125.00      4.81 o 
  -2  -6   2        9.32        5.23      2.30 o 
  -1  -6   2        9.44        9.83      2.04 o 
   0  -6   2        1.40        4.47      1.39 o 
   1  -6   2       79.37       79.27      3.88 o 
   2  -6   2      170.55      171.09      5.27 o 
   3  -6   2       48.69       56.72      3.80 o 
   4  -6   2      888.65      898.90     11.47 o 
   5  -6   2        7.22        7.99      2.88 o 
   6  -6   2       72.27       62.87      4.18 o 
   7  -6   2      144.84      127.90      5.41 o 
   8  -6   2       79.93       76.01      4.81 o 
   9  -6   2       35.39       36.42      3.72 o 
  10  -6   2       14.89       18.18      3.56 o 
  11  -6   2       23.19       23.23      4.10 o 
 -13  -5   2       18.51       18.64      3.90 o 
 -12  -5   2       16.41       13.68      3.60 o 
 -11  -5   2       57.88       50.76      4.55 o 
 -10  -5   2       64.72       58.23      4.02 o 
  -9  -5   2      110.07      102.80      4.87 o 
  -8  -5   2       62.51       56.80      3.96 o 
  -7  -5   2      358.23      334.94      7.19 o 
  -6  -5   2      264.45      253.65      6.15 o 
  -5  -5   2       43.22       47.73      3.04 o 
  -4  -5   2       94.48      101.27      3.76 o 
  -3  -5   2      226.14      191.56      4.85 o 
  -2  -5   2       32.96       23.53      2.24 o 
  -1  -5   2       90.69       80.79      3.28 o 
   0  -5   2      272.35      251.91     10.91 o 
   1  -5   2      647.68      697.15      8.51 o 
   2  -5   2       22.80       24.23      2.38 o 
   3  -5   2      814.72      822.55      9.75 o 
   4  -5   2      376.26      418.01      7.55 o 
   5  -5   2       16.02       11.47      2.46 o 
   6  -5   2      108.73      117.05      4.67 o 
   7  -5   2      187.45      175.20      5.85 o 
   8  -5   2       47.25       40.07      3.70 o 
   9  -5   2       56.43       57.59      4.16 o 
  10  -5   2       32.96       32.34      3.90 o 
  11  -5   2        7.69       -0.98      3.26 o 
  12  -5   2       31.29       26.37      4.28 o 
 -14  -4   2       10.49       11.13      3.88 o 
 -13  -4   2        9.87       12.37      3.24 o 
 -12  -4   2       42.67       45.07      4.22 o 
 -11  -4   2       70.81       70.88      4.36 o 
 -10  -4   2       24.12       22.31      3.02 o 
  -9  -4   2       49.48       43.67      3.34 o 
  -8  -4   2       74.86       71.28      3.56 o 
  -7  -4   2       62.48       67.74      3.50 o 
  -6  -4   2       65.74       67.24      3.20 o 
  -5  -4   2      261.23      267.98      5.51 o 
  -4  -4   2      627.60      573.31      7.49 o 
  -3  -4   2     1077.82     1051.67      9.43 o 
  -2  -4   2        5.55        6.81      1.50 o 
  -1  -4   2      658.50      689.66      7.51 o 
   0  -4   2      808.09      878.78     35.17 o 
   1  -4   2       33.72       35.52      2.18 o 
   2  -4   2      145.14      179.68      4.20 o 
   3  -4   2      662.76      780.24      8.41 o 
   4  -4   2       47.90       51.54      2.74 o 
   5  -4   2       59.09       68.08      3.08 o 
   6  -4   2       45.77       45.31      2.96 o 
   7  -4   2       50.40       56.56      3.38 o 
   8  -4   2       32.24       29.45      3.18 o 
   9  -4   2        0.77       -1.06      2.48 o 
  10  -4   2       10.36        7.09      2.74 o 
  11  -4   2      120.62      111.41      5.65 o 
  12  -4   2        1.38       -0.20      3.20 o 
  13  -4   2       41.64       41.51      4.38 o 
 -15  -3   2       33.97       49.60      4.61 o 
 -14  -3   2        9.67       13.13      3.24 o 
 -13  -3   2       60.43       64.07      4.63 o 
 -12  -3   2      270.85      270.89      7.63 o 
 -11  -3   2       46.56       36.94      3.70 o 
 -10  -3   2      129.91      127.74      4.79 o 
  -9  -3   2       33.37       35.84      2.94 o 
  -8  -3   2       94.64       86.74      3.50 o 
  -7  -3   2        0.94       -1.60      1.60 o 
  -6  -3   2        5.00        3.72      1.48 o 
  -5  -3   2      109.45      129.91      3.58 o 
  -4  -3   2      324.43      354.48      5.27 o 
  -3  -3   2      575.95      589.29      6.43 o 
  -2  -3   2       13.34       12.63      1.28 o 
  -1  -3   2     1127.67     1203.24      8.47 o 
   0  -3   2       98.88      106.21      1.90 o 
   1  -3   2     1667.41     1938.71     10.91 o 
   2  -3   2       26.84       34.46      1.84 o 
   3  -3   2      108.48      110.16      3.06 o 
   4  -3   2       83.11       89.68      3.02 o 
   5  -3   2       65.70       64.13      2.90 o 
   6  -3   2       18.10       18.62      1.98 o 
   7  -3   2       16.35       15.56      2.04 o 
   8  -3   2       68.25       59.15      3.48 o 
   9  -3   2       13.89       15.38      2.80 o 
  10  -3   2      135.61      130.81      5.23 o 
  11  -3   2       99.53      108.14      5.25 o 
  12  -3   2       71.90       75.61      5.15 o 
  13  -3   2        3.92        6.29      3.40 o 
  14  -3   2        1.14       -0.22      3.30 o 
 -15  -2   2       24.60       27.03      4.04 o 
 -14  -2   2       38.45       41.21      4.12 o 
 -13  -2   2        4.92        4.02      3.06 o 
 -12  -2   2       18.59       15.52      2.96 o 
 -11  -2   2        0.62       -0.14      2.34 o 
 -10  -2   2       77.79       82.13      3.90 o 
  -9  -2   2      153.69      149.89      4.73 o 
  -8  -2   2      253.45      247.66      5.45 o 
  -7  -2   2       42.08       49.58      2.72 o 
  -6  -2   2     1032.67     1079.28      9.23 o 
  -5  -2   2     1293.19     1238.20      9.21 o 
  -4  -2   2     2083.22     2197.20     11.31 o 
  -3  -2   2      363.39      380.53      4.51 o 
  -2  -2   2      567.81      561.41      5.09 o 
  -1  -2   2      286.85      301.08      3.62 o 
   0  -2   2      577.77      596.56     35.10 o 
   1  -2   2      387.37      400.23      4.30 o 
   2  -2   2      401.42      447.10      4.87 o 
   3  -2   2      159.80      178.24      3.40 o 
   4  -2   2      476.55      519.73      6.15 o 
   5  -2   2     2102.22     2342.71     13.56 o 
   6  -2   2      202.02      235.45      4.93 o 
   7  -2   2       44.08       47.21      2.72 o 
   8  -2   2        9.55        8.77      2.08 o 
   9  -2   2       51.42       44.79      3.38 o 
  10  -2   2        1.40       -1.58      2.42 o 
  11  -2   2        4.56        6.05      2.50 o 
  12  -2   2       23.69       22.19      3.58 o 
  13  -2   2       41.09       39.44      4.16 o 
  14  -2   2        3.71        5.99      3.54 o 
 -15  -1   2       13.49       10.59      3.58 o 
 -14  -1   2        5.21        3.76      2.96 o 
 -13  -1   2       42.01       42.17      3.86 o 
 -12  -1   2        5.57        5.97      2.74 o 
 -11  -1   2      411.66      415.07      8.33 o 
 -10  -1   2      131.55      124.62      4.71 o 
  -9  -1   2      241.52      240.51      5.55 o 
  -8  -1   2      173.08      185.01      4.53 o 
  -7  -1   2      652.67      615.15      7.31 o 
  -6  -1   2      120.08      110.77      3.04 o 
  -5  -1   2      802.81      843.55      7.19 o 
  -4  -1   2      646.82      658.52      5.71 o 
  -3  -1   2      267.77      259.45      3.28 o 
  -2  -1   2     4788.63     4224.91     48.27 o 
  -1  -1   2     5521.19     4624.48     46.97 o 
   0  -1   2     4981.31     4329.91     70.79 o 
   1  -1   2      169.51      183.21      2.50 o 
   2  -1   2     1765.14     1677.69     34.04 o 
   3  -1   2      654.77      686.94      5.89 o 
   4  -1   2      850.96      881.88      7.37 o 
   5  -1   2      783.94      806.53      7.75 o 
   6  -1   2      103.11       87.76      3.10 o 
   7  -1   2        2.26        1.14      1.62 o 
   8  -1   2      215.05      216.40      5.49 o 
   9  -1   2      165.89      162.06      5.09 o 
  10  -1   2       61.85       61.29      3.70 o 
  11  -1   2      116.70      111.19      5.13 o 
  12  -1   2       16.04       18.10      3.38 o 
  13  -1   2       26.64       28.73      3.80 o 
  14  -1   2        1.68       -1.24      3.58 o 
 -15   0   2        0.67        1.86      3.16 o 
 -14   0   2       11.96       10.63      3.50 o 
 -13   0   2      142.44      132.37      5.81 o 
 -12   0   2       26.11       22.21      3.00 o 
 -11   0   2       40.32       42.47      3.40 o 
 -10   0   2        8.91        8.61      2.86 o 
  -9   0   2      166.98      164.73      4.63 o 
  -8   0   2      927.77      887.44      9.25 o 
  -7   0   2        5.67        6.31      1.46 o 
  -6   0   2       21.08       21.26      1.54 o 
  -5   0   2     2464.55     2226.88     46.77 o 
  -4   0   2     2322.80     1972.63     39.38 o 
  -3   0   2      415.81      423.64      3.88 o 
  -2   0   2     1205.68     1026.02     21.68 o 
  -1   0   2     1518.14     1282.61     21.56 o 
   0   0   2     7751.13     5668.12     48.53 o 
   1   0   2    23663.94    15403.76     84.22 o 
   2   0   2      229.12      211.54      2.82 o 
   3   0   2     1398.44     1396.88      7.95 o 
   4   0   2      268.00      286.52      4.14 o 
   5   0   2      106.03       82.53      2.60 o 
   6   0   2      411.56      359.51      5.65 o 
   7   0   2       88.26       77.25      3.18 o 
   8   0   2        2.38        6.03      2.02 o 
   9   0   2        3.58        9.25      2.02 o 
  10   0   2      118.47      122.12      4.71 o 
  11   0   2       10.80       10.31      2.88 o 
  12   0   2       52.96       55.76      4.38 o 
  13   0   2       57.82       48.13      4.81 o 
  14   0   2        1.54        1.86      3.46 o 
 -15   1   2       13.47       18.06      3.86 o 
 -14   1   2        5.20        3.58      3.10 o 
 -13   1   2       41.91       41.31      3.86 o 
 -12   1   2        5.61        1.84      3.02 o 
 -11   1   2      410.71      412.91      8.37 o 
 -10   1   2      132.06      125.18      4.81 o 
  -9   1   2      241.91      235.71      5.49 o 
  -8   1   2      173.16      187.83      4.65 o 
  -7   1   2      653.04      615.64      7.35 o 
  -6   1   2      119.61      100.45      2.98 o 
  -5   1   2      803.92      879.89      7.31 o 
  -4   1   2      646.24      662.63      5.75 o 
  -3   1   2      268.34      276.03      3.34 o 
  -2   1   2     4790.60     4136.97     47.93 o 
  -1   1   2     5519.99     4733.91     47.49 o 
   0   1   2     4983.80     4175.66     31.65 o 
   1   1   2      170.04      179.26      2.50 o 
   2   1   2     1766.09     1618.51     33.86 o 
   3   1   2      655.26      662.43      5.83 o 
   4   1   2      850.47      898.59      7.33 o 
   5   1   2      784.24      786.41      7.57 o 
   6   1   2      103.16       95.93      3.26 o 
   7   1   2        2.25        0.38      1.60 o 
   8   1   2      214.94      232.34      5.53 o 
   9   1   2      165.52      168.63      5.17 o 
  10   1   2       61.76       56.32      3.96 o 
  11   1   2      116.78      109.00      4.89 o 
  12   1   2       16.03       19.12      3.46 o 
  13   1   2       26.62       25.91      3.86 o 
  14   1   2        1.67        2.70      3.06 o 
 -15   2   2       24.51       28.71      4.02 o 
 -14   2   2       38.50       46.21      4.10 o 
 -13   2   2        4.88        8.07      2.86 o 
 -12   2   2       18.52       11.71      3.26 o 
 -11   2   2        0.61       -1.84      2.50 o 
 -10   2   2       77.85       85.66      3.72 o 
  -9   2   2      153.26      157.40      4.67 o 
  -8   2   2      254.10      258.19      5.47 o 
  -7   2   2       42.07       55.78      2.74 o 
  -6   2   2     1032.68     1123.65      9.45 o 
  -5   2   2     1291.69     1329.46      9.57 o 
  -4   2   2     2082.55     2214.74     47.75 o 
  -3   2   2      363.67      399.57      4.59 o 
  -2   2   2      567.64      611.89      5.31 o 
  -1   2   2      286.67      322.40      3.72 o 
   0   2   2      577.95      586.78     26.33 o 
   1   2   2      386.96      351.62      4.10 o 
   2   2   2      401.08      437.39      4.81 o 
   3   2   2      159.28      177.62      3.42 o 
   4   2   2      476.59      508.43      6.13 o 
   5   2   2     2101.75     2184.59     55.42 o 
   6   2   2      202.11      238.11      5.01 o 
   7   2   2       44.04       51.14      2.82 o 
   8   2   2        9.53        9.57      2.16 o 
   9   2   2       51.41       45.03      3.38 o 
  10   2   2        1.40       -2.00      2.50 o 
  11   2   2        4.57        1.58      2.62 o 
  12   2   2       23.73       27.81      3.54 o 
  13   2   2       41.04       37.88      4.24 o 
  14   2   2        3.72        0.86      3.52 o 
 -15   3   2       33.98       41.59      4.99 o 
 -14   3   2        9.67        4.85      3.76 o 
 -13   3   2       60.52       63.29      4.65 o 
 -12   3   2      270.82      262.34      7.83 o 
 -11   3   2       46.46       43.43      3.96 o 
 -10   3   2      129.57      122.46      4.95 o 
  -9   3   2       33.40       35.08      2.96 o 
  -8   3   2       94.69       91.62      3.84 o 
  -7   3   2        0.94        1.98      1.56 o 
  -6   3   2        5.00        4.16      1.68 o 
  -5   3   2      109.61      148.95      3.80 o 
  -4   3   2      324.73      385.07      5.55 o 
  -3   3   2      575.64      668.21      6.79 o 
  -2   3   2       13.23       14.80      1.38 o 
  -1   3   2     1127.40     1331.16      8.99 o 
   0   3   2       98.82      103.21      1.95 o 
   1   3   2     1667.19     1798.79     10.55 o 
   2   3   2       26.90       33.90      1.96 o 
   3   3   2      108.42      107.02      3.04 o 
   4   3   2       83.21       87.22      3.10 o 
   5   3   2       65.70       66.90      2.98 o 
   6   3   2       18.07       16.12      2.04 o 
   7   3   2       16.35       21.44      2.32 o 
   8   3   2       68.02       62.83      3.54 o 
   9   3   2       13.84       11.81      2.64 o 
  10   3   2      135.53      123.92      5.21 o 
  11   3   2       99.27      113.13      5.27 o 
  12   3   2       71.97       76.87      5.19 o 
  13   3   2        3.92        8.93      3.46 o 
  14   3   2        1.13        1.12      3.48 o 
 -14   4   2       10.47       17.98      3.98 o 
 -13   4   2        9.88       15.70      3.76 o 
 -12   4   2       42.64       45.75      4.55 o 
 -11   4   2       70.86       73.58      4.59 o 
 -10   4   2       24.09       29.75      3.16 o 
  -9   4   2       49.44       44.17      3.72 o 
  -8   4   2       74.70       68.22      3.88 o 
  -7   4   2       62.35       72.54      3.52 o 
  -6   4   2       65.64       66.96      3.26 o 
  -5   4   2      260.99      306.43      5.89 o 
  -4   4   2      628.32      648.21      7.91 o 
  -3   4   2     1078.56     1216.77     10.21 o 
  -2   4   2        5.53        9.71      1.58 o 
  -1   4   2      659.12      769.63      7.97 o 
   0   4   2      807.16      910.04     20.71 o 
   1   4   2       33.75       33.72      2.20 o 
   2   4   2      144.90      160.64      4.00 o 
   3   4   2      662.28      781.28      8.55 o 
   4   4   2       47.79       57.77      2.88 o 
   5   4   2       59.14       66.42      3.28 o 
   6   4   2       45.93       45.99      3.10 o 
   7   4   2       50.41       59.03      3.54 o 
   8   4   2       32.22       31.90      3.42 o 
   9   4   2        0.77        5.57      2.50 o 
  10   4   2       10.35        2.62      3.08 o 
  11   4   2      120.62      120.38      5.99 o 
  12   4   2        1.39       11.61      2.84 o 
  13   4   2       41.52       41.91      4.61 o 
 -13   5   2       18.49       14.60      4.32 o 
 -12   5   2       16.47       15.42      3.80 o 
 -11   5   2       57.89       58.07      4.67 o 
 -10   5   2       64.85       63.79      4.61 o 
  -9   5   2      110.09      104.82      5.05 o 
  -8   5   2       62.36       65.91      4.18 o 
  -7   5   2      358.49      379.81      7.83 o 
  -6   5   2      263.76      294.31      6.59 o 
  -5   5   2       43.41       61.43      3.28 o 
  -4   5   2       94.31      120.80      4.14 o 
  -3   5   2      225.97      234.38      5.31 o 
  -2   5   2       32.85       32.64      2.48 o 
  -1   5   2       90.53       87.42      3.42 o 
   0   5   2      272.35      246.05      7.79 o 
   1   5   2      648.10      665.85      8.55 o 
   2   5   2       22.71       25.27      2.38 o 
   3   5   2      814.47      825.91      9.89 o 
   4   5   2      376.65      438.98      7.47 o 
   5   5   2       16.04       14.64      2.60 o 
   6   5   2      108.85      125.60      4.91 o 
   7   5   2      187.47      185.63      5.87 o 
   8   5   2       47.25       42.81      3.96 o 
   9   5   2       56.40       66.70      4.40 o 
  10   5   2       32.84       30.69      4.06 o 
  11   5   2        7.68       -0.78      3.84 o 
  12   5   2       31.33       35.92      4.20 o 
 -12   6   2        2.00        5.15      3.56 o 
 -11   6   2        9.54       10.55      3.82 o 
 -10   6   2        3.84        9.07      3.54 o 
  -9   6   2        8.28        7.07      3.46 o 
  -8   6   2      119.64      131.15      5.63 o 
  -7   6   2      189.54      199.71      6.55 o 
  -6   6   2      240.74      250.34      6.93 o 
  -5   6   2        1.30        5.53      2.66 o 
  -4   6   2        3.31       -0.64      2.60 o 
  -3   6   2      148.28      164.17      5.09 o 
  -2   6   2        9.36        9.23      2.54 o 
  -1   6   2        9.43        9.93      2.20 o 
   0   6   2        1.41        4.37      1.42 o 
   1   6   2       79.28       70.08      3.68 o 
   2   6   2      170.65      178.46      5.57 o 
   3   6   2       48.63       50.92      4.16 o 
   4   6   2      889.05      943.53     11.99 o 
   5   6   2        7.21       11.27      3.20 o 
   6   6   2       72.38       75.33      4.57 o 
   7   6   2      144.86      131.25      5.79 o 
   8   6   2       79.99       73.38      5.23 o 
   9   6   2       35.37       33.24      4.24 o 
  10   6   2       14.91       20.36      3.96 o 
  11   6   2       23.16       21.90      4.57 o 
 -11   7   2        1.60        3.98      3.82 o 
 -10   7   2       21.78       26.79      4.24 o 
  -9   7   2       13.12       15.62      3.82 o 
  -8   7   2       18.62       26.51      3.66 o 
  -7   7   2        4.99        8.37      3.28 o 
  -6   7   2        0.49        1.16      3.22 o 
  -5   7   2       95.42      106.44      5.35 o 
  -4   7   2       99.68      113.93      5.27 o 
  -3   7   2      145.32      147.99      5.73 o 
  -2   7   2      115.76      128.97      5.19 o 
  -1   7   2       16.18       14.28      2.78 o 
   0   7   2        1.44        1.94      1.66 o 
   1   7   2       24.72       25.09      3.22 o 
   2   7   2        1.86        6.25      2.68 o 
   3   7   2        2.20       -2.90      2.90 o 
   4   7   2       49.18       55.82      4.40 o 
   5   7   2       49.80       50.52      4.36 o 
   6   7   2       34.53       38.96      3.96 o 
   7   7   2       37.62       43.01      4.53 o 
   8   7   2       44.73       48.17      4.85 o 
   9   7   2       18.96       14.16      4.42 o 
  10   7   2       12.51       13.76      4.32 o 
  -9   8   2       10.38        8.61      4.40 o 
  -8   8   2       53.30       65.75      5.55 o 
  -7   8   2        1.24        4.40      3.62 o 
  -6   8   2        1.05        2.12      3.58 o 
  -5   8   2       35.84       38.70      4.63 o 
  -4   8   2       17.48       13.48      3.96 o 
  -3   8   2       74.08       69.12      4.89 o 
  -2   8   2       19.65       10.01      3.54 o 
  -1   8   2       22.13       19.68      3.46 o 
   0   8   2        8.89        8.81      2.22 o 
   1   8   2       24.67       21.58      3.94 o 
   2   8   2        7.58       10.37      3.30 o 
   3   8   2        5.01        1.44      3.36 o 
   4   8   2       45.82       48.05      4.83 o 
   5   8   2        6.98        8.09      3.74 o 
   6   8   2       15.05       10.65      4.20 o 
   7   8   2        0.77       -4.06      4.06 o 
   8   8   2       20.09       29.03      4.51 o 
  -6   9   2        5.99       13.52      4.30 o 
  -5   9   2        5.87        8.59      3.84 o 
  -4   9   2       12.82       17.56      3.86 o 
  -3   9   2       26.30       32.80      4.51 o 
  -2   9   2        6.46        0.60      3.72 o 
  -1   9   2       12.48        9.63      3.30 o 
   0   9   2        8.86        7.22      2.54 o 
   1   9   2        3.85       10.93      3.24 o 
   2   9   2       78.29       76.99      5.61 o 
   3   9   2        9.10       11.73      4.08 o 
   4   9   2        2.51        6.67      3.76 o 
   5   9   2        5.80        8.65      3.50 o 
  -6  -9   3        0.37        3.12      3.32 o 
  -5  -9   3       11.22       14.70      3.28 o 
  -4  -9   3        4.35       -3.46      3.46 o 
  -3  -9   3        6.85        5.19      3.32 o 
  -2  -9   3       15.75       16.58      3.56 o 
  -1  -9   3        6.86       12.21      3.42 o 
   0  -9   3        2.71        3.52      4.70 o 
   1  -9   3       19.13       20.96      3.74 o 
   2  -9   3       94.10      105.02      5.69 o 
   3  -9   3       61.10       64.89      5.15 o 
   4  -9   3       14.77        7.45      3.94 o 
  -9  -8   3       18.50       17.68      4.10 o 
  -8  -8   3       28.19       27.57      4.12 o 
  -7  -8   3       64.37       60.15      4.75 o 
  -6  -8   3       13.98       12.55      2.98 o 
  -5  -8   3       26.69       24.45      3.76 o 
  -4  -8   3       57.35       58.95      4.32 o 
  -3  -8   3       12.54       13.13      3.12 o 
  -2  -8   3      106.33       89.96      5.17 o 
  -1  -8   3        7.84        5.91      3.26 o 
   0  -8   3       24.87       27.82      3.58 o 
   1  -8   3        2.28       -0.52      3.02 o 
   2  -8   3      142.01      140.56      5.93 o 
   3  -8   3       40.88       39.00      4.24 o 
   4  -8   3       16.73        9.31      3.60 o 
   5  -8   3       25.29       25.85      3.70 o 
   6  -8   3       46.93       46.57      4.12 o 
   7  -8   3        9.29       10.15      3.74 o 
 -11  -7   3        6.48        4.63      3.36 o 
 -10  -7   3        0.96        1.24      3.32 o 
  -9  -7   3        8.92       10.35      3.16 o 
  -8  -7   3       37.34       38.92      3.78 o 
  -7  -7   3       25.99       23.63      3.64 o 
  -6  -7   3        1.56        0.50      2.66 o 
  -5  -7   3       21.56       15.36      3.04 o 
  -4  -7   3       12.08        9.91      2.94 o 
  -3  -7   3      372.97      334.00      7.85 o 
  -2  -7   3      273.33      214.90      6.61 o 
  -1  -7   3       28.82       26.79      3.20 o 
   0  -7   3       19.35       19.35      3.48 o 
   1  -7   3       74.77       78.97      4.18 o 
   2  -7   3        1.38        0.46      2.68 o 
   3  -7   3       87.98       81.55      4.51 o 
   4  -7   3        7.87        8.01      2.94 o 
   5  -7   3        2.06        7.53      2.66 o 
   6  -7   3      163.80      166.83      6.43 o 
   7  -7   3       23.20       17.12      3.98 o 
   8  -7   3       20.45       27.85      3.72 o 
   9  -7   3       10.16       10.29      3.68 o 
 -12  -6   3        0.36       -2.56      3.34 o 
 -11  -6   3        3.13       -2.98      3.00 o 
 -10  -6   3       31.79       25.67      4.04 o 
  -9  -6   3      121.13      107.24      5.35 o 
  -8  -6   3       11.10        5.81      2.90 o 
  -7  -6   3       41.22       38.24      3.56 o 
  -6  -6   3      193.25      160.26      5.71 o 
  -5  -6   3      148.07      135.95      5.01 o 
  -4  -6   3       42.62       37.52      3.22 o 
  -3  -6   3      103.42       93.73      4.10 o 
  -2  -6   3      232.07      192.88      5.51 o 
  -1  -6   3       18.53       13.88      2.52 o 
   0  -6   3      100.55      105.24     10.26 o 
   1  -6   3       18.02       18.76      2.58 o 
   2  -6   3      356.76      368.34      7.45 o 
   3  -6   3       24.87       23.25      3.04 o 
   4  -6   3     1041.75     1075.78     12.81 o 
   5  -6   3        4.18        5.91      2.74 o 
   6  -6   3      133.68      128.20      5.45 o 
   7  -6   3      215.22      214.28      7.11 o 
   8  -6   3       25.56       30.81      3.70 o 
   9  -6   3        6.81       14.80      2.94 o 
  10  -6   3        4.60        2.48      3.36 o 
  11  -6   3       20.95       25.95      4.53 o 
 -13  -5   3       13.90        7.99      3.76 o 
 -12  -5   3        1.57        1.94      3.02 o 
 -11  -5   3        6.20        5.73      3.10 o 
 -10  -5   3       43.10       35.70      3.72 o 
  -9  -5   3      161.68      140.36      5.73 o 
  -8  -5   3      126.54      126.18      4.99 o 
  -7  -5   3      521.39      501.51      8.73 o 
  -6  -5   3      113.32      108.80      4.40 o 
  -5  -5   3       52.66       42.89      3.06 o 
  -4  -5   3       15.12       14.44      2.14 o 
  -3  -5   3      105.09       90.86      3.54 o 
  -2  -5   3       16.69       17.86      2.06 o 
  -1  -5   3      339.01      319.72      6.13 o 
   0  -5   3       12.61       15.31      3.69 o 
   1  -5   3      455.69      491.96      7.65 o 
   2  -5   3      199.88      193.92      5.09 o 
   3  -5   3      497.48      525.31      8.27 o 
   4  -5   3      752.85      734.97      9.93 o 
   5  -5   3       43.22       46.85      3.30 o 
   6  -5   3        8.12       10.13      2.44 o 
   7  -5   3      323.41      327.53      7.71 o 
   8  -5   3       11.54       16.44      2.98 o 
   9  -5   3        5.70        0.86      2.92 o 
  10  -5   3       53.66       48.31      4.79 o 
  11  -5   3       30.61       31.26      4.14 o 
  12  -5   3        2.79        6.81      3.50 o 
 -14  -4   3        3.53        7.85      3.42 o 
 -13  -4   3       53.59       48.07      4.59 o 
 -12  -4   3       39.67       30.47      4.12 o 
 -11  -4   3      111.91       91.64      4.97 o 
 -10  -4   3       24.75       23.99      3.02 o 
  -9  -4   3        8.33        3.12      2.64 o 
  -8  -4   3      410.52      367.84      7.39 o 
  -7  -4   3       24.12       22.47      2.52 o 
  -6  -4   3      565.56      546.86      7.91 o 
  -5  -4   3      155.44      153.97      4.40 o 
  -4  -4   3      437.54      394.35      6.27 o 
  -3  -4   3      332.18      292.21      5.31 o 
  -2  -4   3       70.56       66.94      2.66 o 
  -1  -4   3      212.05      190.84      4.20 o 
   0  -4   3     1882.23     2132.00    106.67 o 
   1  -4   3      691.57      781.82      8.27 o 
   2  -4   3      386.54      378.77      6.15 o 
   3  -4   3       40.89       50.72      2.72 o 
   4  -4   3      128.41      136.93      4.18 o 
   5  -4   3      139.01      144.66      4.49 o 
   6  -4   3       62.98       60.33      3.32 o 
   7  -4   3      126.66      133.01      4.83 o 
   8  -4   3       77.11       89.26      4.47 o 
   9  -4   3       13.66       11.91      2.56 o 
  10  -4   3       31.29       28.29      3.80 o 
  11  -4   3      144.99      149.49      6.29 o 
  12  -4   3        6.27       11.25      3.24 o 
  13  -4   3       22.60       30.73      4.22 o 
 -15  -3   3       40.07       39.42      4.65 o 
 -14  -3   3       31.74       34.42      4.20 o 
 -13  -3   3        3.12        3.28      2.76 o 
 -12  -3   3       52.59       47.77      3.92 o 
 -11  -3   3       22.12       14.90      3.30 o 
 -10  -3   3       39.85       33.62      3.24 o 
  -9  -3   3       28.87       31.96      2.96 o 
  -8  -3   3        7.64       10.19      1.94 o 
  -7  -3   3      211.50      211.90      5.03 o 
  -6  -3   3      145.00      162.78      4.18 o 
  -5  -3   3      110.75      145.20      3.72 o 
  -4  -3   3       73.05       68.76      2.52 o 
  -3  -3   3       29.08       30.09      1.72 o 
  -2  -3   3      111.63      103.82      2.82 o 
  -1  -3   3     1018.61     1014.79      8.07 o 
   0  -3   3      903.00      964.64     42.81 o 
   1  -3   3      792.98      805.07      7.51 o 
   2  -3   3       27.11       23.39      1.70 o 
   3  -3   3      230.35      244.08      4.63 o 
   4  -3   3      260.93      287.93      5.27 o 
   5  -3   3      239.49      232.06      5.09 o 
   6  -3   3       48.59       51.40      3.00 o 
   7  -3   3       97.29      104.32      4.14 o 
   8  -3   3       24.15       26.83      2.74 o 
   9  -3   3       32.48       29.81      3.34 o 
  10  -3   3        5.47        5.09      2.84 o 
  11  -3   3       13.20       13.48      2.96 o 
  12  -3   3       96.26       80.37      5.33 o 
  13  -3   3        8.58        3.58      3.60 o 
 -15  -2   3       21.00       17.46      4.08 o 
 -14  -2   3        0.87       -1.54      3.06 o 
 -13  -2   3       12.45       13.72      2.98 o 
 -12  -2   3       30.25       27.61      3.40 o 
 -11  -2   3      156.55      156.52      5.21 o 
 -10  -2   3      165.75      155.96      5.15 o 
  -9  -2   3       22.85       28.39      2.54 o 
  -8  -2   3        7.44        9.25      1.88 o 
  -7  -2   3        6.12        7.55      1.46 o 
  -6  -2   3       65.68       56.12      2.50 o 
  -5  -2   3      885.48      914.79      8.01 o 
  -4  -2   3      468.56      485.69      5.55 o 
  -3  -2   3      301.03      293.87      4.16 o 
  -2  -2   3       14.83       18.46      1.16 o 
  -1  -2   3      179.30      177.40      3.02 o 
   0  -2   3     1664.79     1606.46     40.26 o 
   1  -2   3     1614.75     1727.27      9.47 o 
   2  -2   3      201.36      216.06      3.66 o 
   3  -2   3      186.25      213.22      3.96 o 
   4  -2   3     1101.22     1229.71      9.63 o 
   5  -2   3      658.44      775.60      8.27 o 
   6  -2   3      373.36      381.53      6.47 o 
   7  -2   3      145.32      154.67      4.61 o 
   8  -2   3      367.20      358.58      7.21 o 
   9  -2   3       59.19       57.57      3.78 o 
  10  -2   3        7.65        9.45      2.40 o 
  11  -2   3       11.36       12.45      2.78 o 
  12  -2   3       53.22       50.48      4.59 o 
  13  -2   3       14.08       12.73      3.72 o 
  14  -2   3        8.10       16.40      3.88 o 
 -15  -1   3        3.41        3.48      3.20 o 
 -14  -1   3        9.54       11.55      3.04 o 
 -13  -1   3        8.64       13.96      2.72 o 
 -12  -1   3       30.62       31.06      3.24 o 
 -11  -1   3       95.60       87.92      4.32 o 
 -10  -1   3      787.63      825.07     10.33 o 
  -9  -1   3       10.31       12.63      2.14 o 
  -8  -1   3       87.69       99.03      3.54 o 
  -7  -1   3      345.31      328.07      5.43 o 
  -6  -1   3     3269.71     3092.45     62.61 o 
  -5  -1   3      767.47      779.90      6.95 o 
  -4  -1   3     1632.66     1654.67      9.25 o 
  -3  -1   3     1634.40     1513.45      8.13 o 
  -2  -1   3      600.62      553.57      4.63 o 
  -1  -1   3      696.91      608.13      4.71 o 
   0  -1   3      827.79      792.78      3.84 o 
   1  -1   3       41.75       37.62      1.50 o 
   2  -1   3      395.18      396.31      4.49 o 
   3  -1   3     1454.48     1452.82      9.09 o 
   4  -1   3      373.81      375.04      5.23 o 
   5  -1   3      428.90      478.36      6.37 o 
   6  -1   3      515.90      531.98      7.23 o 
   7  -1   3       32.18       37.78      2.54 o 
   8  -1   3       61.27       61.05      3.32 o 
   9  -1   3       69.05       57.85      3.66 o 
  10  -1   3       39.60       33.38      3.18 o 
  11  -1   3        4.89        4.83      2.82 o 
  12  -1   3      122.81      132.09      6.01 o 
  13  -1   3       11.42       10.23      3.52 o 
  14  -1   3        4.46        3.24      3.84 o 
 -15   0   3        0.02       -1.42      3.30 o 
 -14   0   3       18.15       17.16      3.14 o 
 -13   0   3       99.69      106.36      5.23 o 
 -12   0   3        0.06        3.28      2.28 o 
 -11   0   3       66.70       56.72      3.90 o 
 -10   0   3     1642.44     1612.26     14.32 o 
  -9   0   3        2.61        4.93      2.02 o 
  -8   0   3      465.11      464.10      6.91 o 
  -7   0   3       94.69      101.79      3.30 o 
  -6   0   3      652.23      687.40      6.97 o 
  -5   0   3      697.89      784.27      6.85 o 
  -4   0   3      817.45      852.42      6.47 o 
  -3   0   3       19.36       22.25      1.20 o 
  -2   0   3      503.30      479.90      4.04 o 
  -1   0   3       18.49       28.69      1.12 o 
   0   0   3     9051.74     6748.85     43.11 o 
   1   0   3     1014.93      933.71      5.93 o 
   2   0   3       83.76       93.59      2.20 o 
   3   0   3      115.54       93.91      2.46 o 
   4   0   3       96.47       92.88      2.70 o 
   5   0   3       91.24       69.96      2.64 o 
   6   0   3       58.33       62.47      2.76 o 
   7   0   3      252.02      257.19      5.51 o 
   8   0   3       18.22       18.84      2.36 o 
   9   0   3        0.10       -2.08      2.08 o 
  10   0   3       65.61       67.04      4.08 o 
  11   0   3        3.50        8.43      3.04 o 
  12   0   3       50.27       50.12      4.49 o 
  13   0   3        0.60        7.41      2.96 o 
  14   0   3        1.04        1.28      3.44 o 
 -15   1   3        3.40       -0.20      3.36 o 
 -14   1   3        9.59       12.09      3.24 o 
 -13   1   3        8.68        9.41      3.26 o 
 -12   1   3       30.63       26.95      3.26 o 
 -11   1   3       95.70       97.25      4.65 o 
 -10   1   3      787.35      797.76     10.43 o 
  -9   1   3       10.24        9.53      2.42 o 
  -8   1   3       87.76       96.83      3.52 o 
  -7   1   3      344.78      325.37      5.49 o 
  -6   1   3     3266.85     3346.60     64.83 o 
  -5   1   3      768.03      800.26      7.05 o 
  -4   1   3     1633.37     1559.92     37.58 o 
  -3   1   3     1634.24     1431.26     33.02 o 
  -2   1   3      600.24      554.79      4.63 o 
  -1   1   3      697.07      599.14      4.65 o 
   0   1   3      827.15      762.10      3.78 o 
   1   1   3       41.49       34.46      1.50 o 
   2   1   3      395.33      366.03      4.28 o 
   3   1   3     1454.20     1437.44      9.05 o 
   4   1   3      373.04      384.37      5.29 o 
   5   1   3      427.94      464.12      6.29 o 
   6   1   3      516.08      530.26      7.11 o 
   7   1   3       32.39       35.14      2.66 o 
   8   1   3       61.19       58.65      3.20 o 
   9   1   3       69.05       65.33      3.96 o 
  10   1   3       39.66       33.94      3.60 o 
  11   1   3        4.87        4.18      2.90 o 
  12   1   3      122.83      125.12      6.21 o 
  13   1   3       11.39        4.32      3.56 o 
  14   1   3        4.47        1.72      3.68 o 
 -15   2   3       21.00       20.80      4.06 o 
 -14   2   3        0.87        4.97      2.86 o 
 -13   2   3       12.40       10.57      3.12 o 
 -12   2   3       30.31       26.49      3.56 o 
 -11   2   3      156.53      150.07      5.33 o 
 -10   2   3      165.86      168.25      5.21 o 
  -9   2   3       22.88       34.24      2.74 o 
  -8   2   3        7.35       10.25      1.84 o 
  -7   2   3        6.08        6.75      1.58 o 
  -6   2   3       65.79       55.52      2.50 o 
  -5   2   3      885.58      985.71      8.35 o 
  -4   2   3      468.57      492.98      5.63 o 
  -3   2   3      300.76      306.55      4.18 o 
  -2   2   3       14.83       17.30      1.14 o 
  -1   2   3      179.37      177.92      3.02 o 
   0   2   3     1664.29     1509.45     25.28 o 
   1   2   3     1615.07     1593.90      9.13 o 
   2   2   3      200.85      214.46      3.68 o 
   3   2   3      186.13      196.58      3.84 o 
   4   2   3     1100.89     1222.92      9.67 o 
   5   2   3      657.76      751.55      8.27 o 
   6   2   3      373.49      376.75      6.47 o 
   7   2   3      145.25      140.90      4.49 o 
   8   2   3      367.15      354.42      7.27 o 
   9   2   3       59.06       56.20      3.72 o 
  10   2   3        7.63        4.65      2.90 o 
  11   2   3       11.40        5.31      3.36 o 
  12   2   3       53.12       51.38      4.42 o 
  13   2   3       14.04       10.29      3.84 o 
  14   2   3        8.08        5.31      3.88 o 
 -15   3   3       40.16       41.57      5.11 o 
 -14   3   3       31.67       37.98      4.22 o 
 -13   3   3        3.12        4.00      2.92 o 
 -12   3   3       52.71       50.06      4.40 o 
 -11   3   3       22.07       26.31      3.28 o 
 -10   3   3       39.79       39.58      3.12 o 
  -9   3   3       28.82       34.50      2.84 o 
  -8   3   3        7.68        8.19      2.04 o 
  -7   3   3      211.53      217.43      5.09 o 
  -6   3   3      145.04      186.19      4.42 o 
  -5   3   3      110.63      160.06      3.90 o 
  -4   3   3       72.86       75.22      2.74 o 
  -3   3   3       29.23       31.00      1.88 o 
  -2   3   3      111.48      117.71      3.00 o 
  -1   3   3     1018.87     1043.18      8.27 o 
   0   3   3      903.21      951.81     52.21 o 
   1   3   3      792.48      778.58      7.31 o 
   2   3   3       27.12       23.13      1.82 o 
   3   3   3      230.18      243.52      4.69 o 
   4   3   3      260.91      291.31      5.39 o 
   5   3   3      239.39      238.81      5.17 o 
   6   3   3       48.37       51.62      3.08 o 
   7   3   3       97.01      110.28      4.14 o 
   8   3   3       24.11       24.49      2.74 o 
   9   3   3       32.54       31.84      3.46 o 
  10   3   3        5.43       10.65      2.56 o 
  11   3   3       13.22       14.88      3.40 o 
  12   3   3       96.17       89.18      5.69 o 
  13   3   3        8.60        4.00      3.80 o 
 -14   4   3        3.52        9.75      3.66 o 
 -13   4   3       53.70       53.48      4.65 o 
 -12   4   3       39.60       34.20      4.32 o 
 -11   4   3      112.08      106.36      5.05 o 
 -10   4   3       24.80       22.04      3.26 o 
  -9   4   3        8.32        8.57      2.58 o 
  -8   4   3      410.73      413.13      7.81 o 
  -7   4   3       24.02       25.73      2.50 o 
  -6   4   3      565.53      612.57      8.57 o 
  -5   4   3      155.74      178.30      4.57 o 
  -4   4   3      437.48      473.15      6.85 o 
  -3   4   3      332.24      346.23      5.77 o 
  -2   4   3       70.49       78.51      2.88 o 
  -1   4   3      211.45      221.57      4.53 o 
   0   4   3     1881.77     2123.70    109.96 o 
   1   4   3      691.97      695.93      7.83 o 
   2   4   3      386.52      360.11      6.07 o 
   3   4   3       40.84       58.71      2.90 o 
   4   4   3      128.36      133.17      4.34 o 
   5   4   3      138.95      138.02      4.53 o 
   6   4   3       62.83       59.27      3.40 o 
   7   4   3      126.76      135.35      4.91 o 
   8   4   3       76.99       79.49      4.42 o 
   9   4   3       13.64       12.07      2.82 o 
  10   4   3       31.29       35.82      4.04 o 
  11   4   3      144.84      156.94      6.65 o 
  12   4   3        6.32        2.46      3.74 o 
  13   4   3       22.58       20.26      4.47 o 
 -13   5   3       13.88       11.75      3.96 o 
 -12   5   3        1.56        4.26      3.06 o 
 -11   5   3        6.18       13.23      3.28 o 
 -10   5   3       43.04       43.73      4.02 o 
  -9   5   3      161.83      165.97      5.77 o 
  -8   5   3      126.45      134.91      5.31 o 
  -7   5   3      521.70      589.73      9.53 o 
  -6   5   3      113.05      141.78      4.87 o 
  -5   5   3       52.92       51.70      3.20 o 
  -4   5   3       15.13       15.08      2.34 o 
  -3   5   3      105.09      111.69      3.88 o 
  -2   5   3       16.73       15.70      2.24 o 
  -1   5   3      339.17      361.41      6.45 o 
   0   5   3       12.53       13.45      1.46 o 
   1   5   3      455.64      463.84      7.51 o 
   2   5   3      199.67      198.64      5.09 o 
   3   5   3      498.04      528.34      8.29 o 
   4   5   3      752.28      781.86     10.23 o 
   5   5   3       43.27       41.03      3.62 o 
   6   5   3        8.22        6.03      2.88 o 
   7   5   3      323.54      339.00      7.97 o 
   8   5   3       11.56       10.21      3.04 o 
   9   5   3        5.74        2.76      3.38 o 
  10   5   3       53.77       51.12      4.77 o 
  11   5   3       30.57       30.43      4.47 o 
  12   5   3        2.77        7.91      3.68 o 
 -12   6   3        0.36       -3.40      3.70 o 
 -11   6   3        3.15        0.00      3.52 o 
 -10   6   3       31.85       31.92      4.20 o 
  -9   6   3      121.04      131.73      5.99 o 
  -8   6   3       11.15        9.03      3.50 o 
  -7   6   3       41.06       39.40      3.86 o 
  -6   6   3      193.50      186.73      6.21 o 
  -5   6   3      148.18      150.61      5.49 o 
  -4   6   3       42.59       50.68      3.48 o 
  -3   6   3      103.44      117.87      4.57 o 
  -2   6   3      231.90      237.81      6.17 o 
  -1   6   3       18.58       14.84      2.34 o 
   0   6   3      100.38      106.72      3.05 o 
   1   6   3       18.11       21.78      2.68 o 
   2   6   3      356.91      367.86      7.57 o 
   3   6   3       24.81       25.67      3.38 o 
   4   6   3     1041.89     1120.35     13.32 o 
   5   6   3        4.13        5.47      3.02 o 
   6   6   3      133.74      134.19      5.55 o 
   7   6   3      215.24      211.72      7.13 o 
   8   6   3       25.59       33.66      3.88 o 
   9   6   3        6.81        7.69      3.72 o 
  10   6   3        4.59       -3.30      3.72 o 
  11   6   3       20.96       20.40      4.69 o 
 -11   7   3        6.49       10.79      3.96 o 
 -10   7   3        0.95       -1.04      3.48 o 
  -9   7   3        8.93       12.27      3.78 o 
  -8   7   3       37.39       41.07      4.32 o 
  -7   7   3       25.96       29.71      3.98 o 
  -6   7   3        1.54        3.50      3.04 o 
  -5   7   3       21.49       21.58      3.50 o 
  -4   7   3       12.01        9.11      3.32 o 
  -3   7   3      373.43      395.59      8.75 o 
  -2   7   3      273.03      253.55      6.93 o 
  -1   7   3       28.87       26.89      3.32 o 
   0   7   3       19.29       19.17      2.05 o 
   1   7   3       74.71       84.58      4.59 o 
   2   7   3        1.39       -0.46      2.66 o 
   3   7   3       88.01       82.69      4.75 o 
   4   7   3        7.86        9.49      3.46 o 
   5   7   3        2.04        0.52      3.20 o 
   6   7   3      163.65      164.91      6.79 o 
   7   7   3       23.21       24.35      4.22 o 
   8   7   3       20.46       18.56      4.36 o 
   9   7   3       10.17       12.65      4.22 o 
  -9   8   3       18.56       24.29      4.36 o 
  -8   8   3       28.20       20.80      4.93 o 
  -7   8   3       64.24       67.72      5.33 o 
  -6   8   3       14.01       16.02      3.78 o 
  -5   8   3       26.64       39.89      4.08 o 
  -4   8   3       57.35       68.12      5.05 o 
  -3   8   3       12.47       11.71      3.44 o 
  -2   8   3      106.27      107.58      5.41 o 
  -1   8   3        7.89       10.07      3.14 o 
   0   8   3       24.83       23.62      3.12 o 
   1   8   3        2.28        0.36      3.18 o 
   2   8   3      142.07      143.76      6.19 o 
   3   8   3       40.98       41.05      4.34 o 
   4   8   3       16.71       14.44      4.12 o 
   5   8   3       25.26       23.89      4.42 o 
   6   8   3       46.92       45.35      4.89 o 
   7   8   3        9.31        6.27      4.53 o 
  -6   9   3        0.37       -1.56      4.00 o 
  -5   9   3       11.26       13.60      4.24 o 
  -4   9   3        4.35        2.94      3.84 o 
  -3   9   3        6.84        7.25      4.24 o 
  -2   9   3       15.80       18.62      3.88 o 
  -1   9   3        6.89        3.26      3.78 o 
   0   9   3        2.71        0.00      2.50 o 
   1   9   3       19.05       14.20      4.04 o 
   2   9   3       94.24       99.27      6.25 o 
   3   9   3       61.00       76.65      6.03 o 
   4   9   3       14.73       11.41      4.42 o 
  -5  -9   4        7.98        8.51      3.44 o 
  -4  -9   4        2.89        1.50      3.10 o 
  -3  -9   4        5.11        2.94      3.34 o 
  -2  -9   4        4.60        1.46      3.64 o 
  -1  -9   4       33.17       31.54      4.28 o 
   0  -9   4       52.04       56.89      7.27 o 
   1  -9   4        7.46        6.93      3.46 o 
   2  -9   4       59.90       66.88      4.75 o 
   3  -9   4       36.09       37.60      4.57 o 
  -9  -8   4       75.53       67.72      5.41 o 
  -8  -8   4        2.01        8.89      3.36 o 
  -7  -8   4       53.14       61.67      4.89 o 
  -6  -8   4       24.71       20.88      3.76 o 
  -5  -8   4        0.19       -3.00      3.00 o 
  -4  -8   4       26.44       18.98      3.72 o 
  -3  -8   4       52.64       48.80      4.22 o 
  -2  -8   4       44.78       42.51      3.90 o 
  -1  -8   4       70.85       65.31      4.51 o 
   0  -8   4        0.23        1.88      3.12 o 
   1  -8   4       27.64       19.14      3.66 o 
   2  -8   4        8.02        8.85      3.22 o 
   3  -8   4       14.87        9.27      3.44 o 
   4  -8   4        7.78       12.91      3.18 o 
   5  -8   4       25.18       26.23      3.80 o 
   6  -8   4        6.39        8.07      3.42 o 
   7  -8   4        9.90        6.25      3.80 o 
 -11  -7   4        2.31       -0.44      3.28 o 
 -10  -7   4        5.75        7.69      3.14 o 
  -9  -7   4       12.28       13.74      3.28 o 
  -8  -7   4        7.29       13.56      2.98 o 
  -7  -7   4       23.04       26.85      3.24 o 
  -6  -7   4       17.18       16.90      3.20 o 
  -5  -7   4       55.91       47.63      4.10 o 
  -4  -7   4      195.45      171.63      6.07 o 
  -3  -7   4       68.36       50.70      3.98 o 
  -2  -7   4      107.59      101.61      4.97 o 
  -1  -7   4        5.64       10.29      2.58 o 
   0  -7   4        2.74        4.64      1.82 o 
   1  -7   4        1.43       -2.42      2.42 o 
   2  -7   4       43.21       40.23      3.48 o 
   3  -7   4       10.55        8.15      3.02 o 
   4  -7   4        5.05        7.79      2.80 o 
   5  -7   4       61.19       61.67      4.26 o 
   6  -7   4       51.55       53.32      4.55 o 
   7  -7   4        4.78        1.58      3.42 o 
   8  -7   4       36.95       38.64      4.75 o 
   9  -7   4       10.30       12.87      4.02 o 
 -12  -6   4        5.12        2.98      3.50 o 
 -11  -6   4       10.28       11.31      3.32 o 
 -10  -6   4      109.65       97.11      5.33 o 
  -9  -6   4        3.70        3.46      2.98 o 
  -8  -6   4       39.27       34.52      3.32 o 
  -7  -6   4      100.03       92.72      4.61 o 
  -6  -6   4       92.17       92.70      4.57 o 
  -5  -6   4       29.91       26.95      3.02 o 
  -4  -6   4      141.02      131.79      4.97 o 
  -3  -6   4        5.48        1.82      2.26 o 
  -2  -6   4       94.64       82.45      3.98 o 
  -1  -6   4       56.87       49.84      3.30 o 
   0  -6   4       13.54       14.50      1.80 o 
   1  -6   4      304.23      306.55      6.87 o 
   2  -6   4       66.26       79.71      4.00 o 
   3  -6   4      193.72      192.56      5.95 o 
   4  -6   4       59.86       68.04      4.45 o 
   5  -6   4      334.34      317.26      7.85 o 
   6  -6   4       65.16       62.13      4.51 o 
   7  -6   4       61.97       62.57      4.69 o 
   8  -6   4       13.22       13.42      3.48 o 
   9  -6   4       16.41        9.37      3.74 o 
  10  -6   4        5.75        5.79      3.62 o 
 -13  -5   4        8.13       14.68      3.68 o 
 -12  -5   4        3.19        0.20      3.12 o 
 -11  -5   4       20.03       15.96      3.34 o 
 -10  -5   4       28.91       26.71      3.62 o 
  -9  -5   4       59.05       58.43      3.88 o 
  -8  -5   4       97.46      101.86      4.73 o 
  -7  -5   4     1049.99     1040.64     12.21 o 
  -6  -5   4       70.81       68.36      3.86 o 
  -5  -5   4      250.39      250.72      6.01 o 
  -4  -5   4       18.00       20.48      2.40 o 
  -3  -5   4        7.50        5.43      1.82 o 
  -2  -5   4       88.50       87.00      3.56 o 
  -1  -5   4        9.34        8.75      1.94 o 
   0  -5   4       97.85       98.72      6.39 o 
   1  -5   4      251.20      236.97      5.67 o 
   2  -5   4      294.48      323.55      6.61 o 
   3  -5   4      146.67      144.30      4.85 o 
   4  -5   4      461.46      498.08      8.45 o 
   5  -5   4      113.78      117.29      4.81 o 
   6  -5   4      241.93      239.71      6.59 o 
   7  -5   4      102.53      102.40      4.91 o 
   8  -5   4       65.24       70.10      4.51 o 
   9  -5   4       23.41       26.53      3.28 o 
  10  -5   4        6.15        9.95      3.04 o 
  11  -5   4        5.73        5.71      3.56 o 
 -14  -4   4       10.88        2.96      3.60 o 
 -13  -4   4       12.52       16.50      3.30 o 
 -12  -4   4       51.16       46.85      4.00 o 
 -11  -4   4        3.00        1.46      2.66 o 
 -10  -4   4      142.55      145.34      5.47 o 
  -9  -4   4      164.55      146.85      5.39 o 
  -8  -4   4       24.59       19.90      2.76 o 
  -7  -4   4      281.24      249.32      5.97 o 
  -6  -4   4       66.90       59.49      3.16 o 
  -5  -4   4       72.21       58.89      2.92 o 
  -4  -4   4       56.98       55.20      2.70 o 
  -3  -4   4       75.64       71.20      3.00 o 
  -2  -4   4      143.67      138.70      3.74 o 
  -1  -4   4       75.63       65.41      2.68 o 
   0  -4   4       32.17       35.22      1.68 o 
   1  -4   4      162.68      167.45      4.38 o 
   2  -4   4       78.18       92.02      3.32 o 
   3  -4   4      142.98      141.30      4.20 o 
   4  -4   4      199.91      210.20      5.25 o 
   5  -4   4       82.72       74.08      3.58 o 
   6  -4   4        7.35        8.11      2.34 o 
   7  -4   4       66.97       70.62      4.00 o 
   8  -4   4       22.36       24.73      3.08 o 
   9  -4   4       11.95       17.28      2.92 o 
  10  -4   4       32.49       31.40      3.74 o 
  11  -4   4       52.15       54.18      4.81 o 
  12  -4   4       45.68       46.41      4.65 o 
 -15  -3   4       30.97       37.90      4.69 o 
 -14  -3   4       24.37       25.91      3.92 o 
 -13  -3   4        4.65        0.18      3.12 o 
 -12  -3   4       40.56       32.66      3.76 o 
 -11  -3   4      309.97      286.16      7.35 o 
 -10  -3   4       85.46       91.10      4.20 o 
  -9  -3   4      178.80      189.45      5.39 o 
  -8  -3   4        3.91        1.80      1.70 o 
  -7  -3   4      111.85      108.28      3.82 o 
  -6  -3   4      191.20      177.70      4.34 o 
  -5  -3   4       19.40       18.64      1.86 o 
  -4  -3   4       23.33       23.73      1.78 o 
  -3  -3   4      150.33      157.12      3.62 o 
  -2  -3   4      146.16      142.24      3.44 o 
  -1  -3   4      188.68      192.28      3.82 o 
   0  -3   4      514.92      472.10     17.47 o 
   1  -3   4       55.30       56.98      2.40 o 
   2  -3   4      210.92      211.36      4.40 o 
   3  -3   4      436.69      439.76      6.41 o 
   4  -3   4      223.16      231.34      4.99 o 
   5  -3   4       64.22       64.81      3.18 o 
   6  -3   4       31.96       38.26      2.80 o 
   7  -3   4       43.76       34.26      2.86 o 
   8  -3   4       49.33       54.62      3.64 o 
   9  -3   4       77.96       71.26      4.26 o 
  10  -3   4        1.04        1.16      2.74 o 
  11  -3   4        4.96        2.20      3.08 o 
  12  -3   4       70.13       78.73      5.17 o 
  13  -3   4       22.69       27.65      4.63 o 
 -15  -2   4       12.06        6.07      3.72 o 
 -14  -2   4        3.23        6.29      2.90 o 
 -13  -2   4        6.44        0.70      3.10 o 
 -12  -2   4      105.01       97.51      4.63 o 
 -11  -2   4      136.34      124.40      5.17 o 
 -10  -2   4       18.82       16.30      2.96 o 
  -9  -2   4      331.97      330.99      6.67 o 
  -8  -2   4      104.26      106.88      3.72 o 
  -7  -2   4       53.94       55.14      2.70 o 
  -6  -2   4       92.16       86.68      3.04 o 
  -5  -2   4      232.82      239.91      4.40 o 
  -4  -2   4      194.52      222.63      3.96 o 
  -3  -2   4      245.64      240.31      3.94 o 
  -2  -2   4       13.48       10.05      1.22 o 
  -1  -2   4      573.93      569.98      5.75 o 
   0  -2   4     1624.11     1677.91     27.25 o 
   1  -2   4      313.95      293.41      4.40 o 
   2  -2   4      874.81     1016.59      8.25 o 
   3  -2   4       87.81       90.16      2.96 o 
   4  -2   4      945.50     1031.00      9.33 o 
   5  -2   4       59.65       60.27      2.92 o 
   6  -2   4      453.65      493.66      7.63 o 
   7  -2   4        8.07        8.19      2.18 o 
   8  -2   4      155.12      154.23      5.15 o 
   9  -2   4       10.42       13.42      2.68 o 
  10  -2   4       90.23      101.19      4.75 o 
  11  -2   4        7.25        5.77      3.00 o 
  12  -2   4       21.88       24.03      3.72 o 
  13  -2   4        0.58        0.00      3.38 o 
 -15  -1   4       19.02       14.90      3.74 o 
 -14  -1   4       14.08       13.34      3.54 o 
 -13  -1   4        3.24        2.68      2.74 o 
 -12  -1   4        6.57        5.15      2.56 o 
 -11  -1   4      356.68      357.90      7.55 o 
 -10  -1   4      168.92      174.82      5.33 o 
  -9  -1   4      173.59      166.15      4.89 o 
  -8  -1   4      150.90      137.26      4.12 o 
  -7  -1   4      984.84     1064.04      9.61 o 
  -6  -1   4     1275.69     1433.06     10.43 o 
  -5  -1   4     2375.16     2503.27     12.73 o 
  -4  -1   4      323.70      285.48      4.14 o 
  -3  -1   4      113.19      103.08      2.42 o 
  -2  -1   4     1838.27     1744.75      8.99 o 
  -1  -1   4     1463.23     1410.47      8.01 o 
   0  -1   4     1573.23     1586.07     29.39 o 
   1  -1   4     1401.08     1414.28      8.49 o 
   2  -1   4     1018.97     1000.03      7.59 o 
   3  -1   4      106.20       84.22      2.68 o 
   4  -1   4      375.75      384.21      5.67 o 
   5  -1   4     1299.81     1330.58     10.77 o 
   6  -1   4      131.08      131.87      4.04 o 
   7  -1   4      126.82      123.40      4.24 o 
   8  -1   4      145.92      148.09      4.87 o 
   9  -1   4       38.01       42.55      3.30 o 
  10  -1   4      146.88      147.97      5.75 o 
  11  -1   4      317.24      297.40      8.23 o 
  12  -1   4       23.95       26.55      3.96 o 
  13  -1   4        1.69        5.97      3.22 o 
 -16   0   4        4.45       14.22      3.72 o 
 -15   0   4        0.17        4.04      2.82 o 
 -14   0   4       12.69       16.34      3.26 o 
 -13   0   4        1.09        3.48      2.64 o 
 -12   0   4        0.13       -1.34      2.32 o 
 -11   0   4       13.56        5.51      2.68 o 
 -10   0   4       33.24       32.78      2.96 o 
  -9   0   4        0.01       -1.96      1.96 o 
  -8   0   4      467.06      461.88      6.93 o 
  -7   0   4      626.20      657.48      7.65 o 
  -6   0   4      970.43     1031.57      8.69 o 
  -5   0   4     1426.97     1401.40      9.35 o 
  -4   0   4      259.97      215.28      3.54 o 
  -3   0   4     1449.40     1407.21      8.15 o 
  -2   0   4      579.61      541.19      4.85 o 
  -1   0   4      129.98      129.63      2.42 o 
   0   0   4       11.30       13.68      0.79 o 
   1   0   4      911.96      943.69      6.77 o 
   2   0   4       69.72      122.58      2.76 o 
   3   0   4     1590.87     1521.18      9.79 o 
   4   0   4       17.87       16.84      1.70 o 
   5   0   4       31.88       39.50      2.34 o 
   6   0   4       59.51       54.68      2.84 o 
   7   0   4      246.94      243.39      5.61 o 
   8   0   4       22.03       19.58      2.50 o 
   9   0   4      232.34      234.73      6.41 o 
  10   0   4      207.80      194.04      6.25 o 
  11   0   4       83.14       86.92      5.11 o 
  12   0   4        0.05       -3.52      3.52 o 
  13   0   4       27.73       20.20      4.20 o 
 -15   1   4       18.94       20.60      3.98 o 
 -14   1   4       14.11       12.77      3.40 o 
 -13   1   4        3.24        5.53      2.64 o 
 -12   1   4        6.57        6.21      2.40 o 
 -11   1   4      356.46      345.29      7.51 o 
 -10   1   4      169.34      150.07      5.19 o 
  -9   1   4      173.66      169.31      4.81 o 
  -8   1   4      150.74      149.33      4.14 o 
  -7   1   4      984.83     1076.72      9.67 o 
  -6   1   4     1275.61     1502.72     10.67 o 
  -5   1   4     2374.28     2335.28     51.80 o 
  -4   1   4      323.14      282.88      4.12 o 
  -3   1   4      113.06      105.68      2.52 o 
  -2   1   4     1837.69     1630.88     36.26 o 
  -1   1   4     1464.37     1339.65     32.30 o 
   0   1   4     1573.93     1463.59     24.43 o 
   1   1   4     1401.00     1377.72      8.37 o 
   2   1   4     1018.43      968.23      7.49 o 
   3   1   4      106.26       85.62      2.68 o 
   4   1   4      375.86      383.43      5.67 o 
   5   1   4     1299.36     1270.45     10.61 o 
   6   1   4      131.64      133.33      4.02 o 
   7   1   4      126.40      124.82      4.24 o 
   8   1   4      146.05      141.08      4.85 o 
   9   1   4       37.90       34.72      3.20 o 
  10   1   4      147.13      143.22      5.49 o 
  11   1   4      317.02      281.10      8.23 o 
  12   1   4       23.98       20.00      3.96 o 
  13   1   4        1.68        7.21      3.40 o 
 -15   2   4       12.05       15.26      3.66 o 
 -14   2   4        3.23        2.48      3.02 o 
 -13   2   4        6.46        6.23      2.84 o 
 -12   2   4      104.91       97.75      5.03 o 
 -11   2   4      136.32      133.51      5.29 o 
 -10   2   4       18.90       19.60      2.94 o 
  -9   2   4      332.11      327.17      6.61 o 
  -8   2   4      104.10      102.42      3.86 o 
  -7   2   4       53.84       57.91      2.86 o 
  -6   2   4       92.15       91.20      3.08 o 
  -5   2   4      232.11      273.77      4.67 o 
  -4   2   4      194.51      220.47      3.98 o 
  -3   2   4      245.57      243.74      3.94 o 
  -2   2   4       13.51       11.75      1.14 o 
  -1   2   4      574.91      579.05      5.73 o 
   0   2   4     1624.45     1633.49     36.58 o 
   1   2   4      313.73      279.80      4.30 o 
   2   2   4      874.14     1004.91      8.23 o 
   3   2   4       87.62       85.64      2.96 o 
   4   2   4      947.03     1027.98      9.41 o 
   5   2   4       59.43       60.95      2.88 o 
   6   2   4      453.75      495.22      7.65 o 
   7   2   4        8.08       10.03      2.24 o 
   8   2   4      154.93      157.96      5.19 o 
   9   2   4       10.33        5.15      2.88 o 
  10   2   4       90.38       88.86      5.01 o 
  11   2   4        7.23        4.18      3.26 o 
  12   2   4       21.92       23.25      3.76 o 
  13   2   4        0.57       -2.52      3.76 o 
 -15   3   4       30.82       31.56      4.51 o 
 -14   3   4       24.42       23.49      4.00 o 
 -13   3   4        4.68        2.18      2.98 o 
 -12   3   4       40.51       40.73      3.90 o 
 -11   3   4      309.70      294.47      7.67 o 
 -10   3   4       85.66       82.39      4.42 o 
  -9   3   4      179.10      199.16      5.63 o 
  -8   3   4        3.90        3.70      1.82 o 
  -7   3   4      111.81      120.24      3.86 o 
  -6   3   4      191.41      190.21      4.63 o 
  -5   3   4       19.29       15.84      1.98 o 
  -4   3   4       23.46       29.29      1.88 o 
  -3   3   4      150.17      168.77      3.72 o 
  -2   3   4      145.97      152.87      3.44 o 
  -1   3   4      188.93      190.27      3.86 o 
   0   3   4      515.05      460.82     14.43 o 
   1   3   4       55.34       57.81      2.48 o 
   2   3   4      211.00      201.81      4.34 o 
   3   3   4      436.67      437.23      6.53 o 
   4   3   4      223.04      239.95      5.19 o 
   5   3   4       64.25       62.39      3.40 o 
   6   3   4       32.04       35.90      2.98 o 
   7   3   4       43.76       34.88      3.24 o 
   8   3   4       49.21       49.78      3.80 o 
   9   3   4       78.06       77.01      4.40 o 
  10   3   4        1.03        4.00      2.52 o 
  11   3   4        4.95        2.74      3.26 o 
  12   3   4       70.03       71.48      5.31 o 
  13   3   4       22.71       30.71      4.28 o 
 -14   4   4       10.87       13.72      3.68 o 
 -13   4   4       12.57       13.58      3.42 o 
 -12   4   4       51.24       49.66      4.24 o 
 -11   4   4        3.02        6.85      2.86 o 
 -10   4   4      142.35      150.09      5.59 o 
  -9   4   4      164.56      155.98      5.45 o 
  -8   4   4       24.62       31.96      2.90 o 
  -7   4   4      281.27      291.23      6.39 o 
  -6   4   4       66.91       61.35      3.26 o 
  -5   4   4       72.18       65.05      3.30 o 
  -4   4   4       57.07       56.42      2.74 o 
  -3   4   4       75.87       77.33      3.08 o 
  -2   4   4      143.70      139.18      3.74 o 
  -1   4   4       75.74       65.09      2.78 o 
   0   4   4       32.28       34.80      1.93 o 
   1   4   4      162.64      157.54      4.16 o 
   2   4   4       78.04       86.10      3.30 o 
   3   4   4      142.99      134.37      4.18 o 
   4   4   4      199.66      196.42      5.19 o 
   5   4   4       82.92       72.36      3.82 o 
   6   4   4        7.38        5.71      2.50 o 
   7   4   4       66.95       72.28      4.10 o 
   8   4   4       22.31       30.89      3.22 o 
   9   4   4       11.89       10.37      3.24 o 
  10   4   4       32.51       32.84      3.96 o 
  11   4   4       52.03       62.95      4.79 o 
  12   4   4       45.84       49.18      4.79 o 
 -13   5   4        8.15        6.29      3.76 o 
 -12   5   4        3.20        5.43      3.28 o 
 -11   5   4       20.03       24.89      3.72 o 
 -10   5   4       28.92       28.99      3.62 o 
  -9   5   4       59.12       49.44      4.14 o 
  -8   5   4       97.21      103.58      5.05 o 
  -7   5   4     1050.67     1152.40     13.30 o 
  -6   5   4       70.61       83.85      4.08 o 
  -5   5   4      250.22      280.24      6.35 o 
  -4   5   4       17.97       20.56      2.50 o 
  -3   5   4        7.50        7.81      1.98 o 
  -2   5   4       88.48       89.64      3.66 o 
  -1   5   4        9.33       10.73      2.02 o 
   0   5   4       97.71       98.69      5.24 o 
   1   5   4      251.04      232.20      5.73 o 
   2   5   4      294.72      310.31      6.63 o 
   3   5   4      146.88      147.35      5.01 o 
   4   5   4      461.87      456.34      8.43 o 
   5   5   4      113.35      114.01      4.81 o 
   6   5   4      241.76      254.45      6.89 o 
   7   5   4      102.34      103.32      5.01 o 
   8   5   4       65.30       58.91      4.69 o 
   9   5   4       23.35       19.66      3.86 o 
  10   5   4        6.11        4.89      3.48 o 
  11   5   4        5.77        8.45      3.98 o 
 -12   6   4        5.18        5.31      3.60 o 
 -11   6   4       10.32        5.15      3.68 o 
 -10   6   4      109.72      108.24      6.01 o 
  -9   6   4        3.69        2.24      3.14 o 
  -8   6   4       39.30       38.04      3.82 o 
  -7   6   4      100.00      114.81      5.09 o 
  -6   6   4       92.09      108.72      5.07 o 
  -5   6   4       29.87       41.21      3.36 o 
  -4   6   4      141.05      153.89      5.31 o 
  -3   6   4        5.45        6.11      2.54 o 
  -2   6   4       94.80       89.76      4.22 o 
  -1   6   4       57.00       59.91      3.32 o 
   0   6   4       13.64       15.51      1.87 o 
   1   6   4      304.60      271.79      6.77 o 
   2   6   4       66.28       64.13      3.98 o 
   3   6   4      193.89      197.98      6.03 o 
   4   6   4       59.89       70.58      4.67 o 
   5   6   4      334.32      325.75      8.17 o 
   6   6   4       65.29       75.08      4.93 o 
   7   6   4       61.84       55.76      4.87 o 
   8   6   4       13.15       16.02      3.80 o 
   9   6   4       16.35       18.16      3.52 o 
  10   6   4        5.77        7.93      3.78 o 
 -11   7   4        2.30        3.52      3.68 o 
 -10   7   4        5.75        2.48      3.94 o 
  -9   7   4       12.28       16.46      3.56 o 
  -8   7   4        7.31        5.19      3.60 o 
  -7   7   4       23.09       22.41      4.12 o 
  -6   7   4       17.18       20.92      3.64 o 
  -5   7   4       56.05       69.32      4.59 o 
  -4   7   4      195.25      216.24      6.83 o 
  -3   7   4       68.31       70.46      4.47 o 
  -2   7   4      107.59      123.84      5.59 o 
  -1   7   4        5.64        6.05      2.58 o 
   0   7   4        2.74        1.86      1.78 o 
   1   7   4        1.41       -2.96      2.96 o 
   2   7   4       43.33       44.23      3.82 o 
   3   7   4       10.55       11.73      3.32 o 
   4   7   4        5.01        4.91      3.46 o 
   5   7   4       61.32       67.38      4.81 o 
   6   7   4       51.60       62.85      5.07 o 
   7   7   4        4.75        6.11      3.58 o 
   8   7   4       36.97       38.00      4.97 o 
   9   7   4       10.25       15.98      4.40 o 
  -9   8   4       75.55       98.43      6.09 o 
  -8   8   4        2.02        3.16      4.10 o 
  -7   8   4       53.17       63.01      5.73 o 
  -6   8   4       24.70       26.91      4.16 o 
  -5   8   4        0.19       -1.32      3.66 o 
  -4   8   4       26.44       36.42      4.08 o 
  -3   8   4       52.56       60.65      4.63 o 
  -2   8   4       44.81       44.25      4.51 o 
  -1   8   4       70.85       70.90      4.67 o 
   0   8   4        0.23       -0.11      2.10 o 
   1   8   4       27.65       28.75      3.90 o 
   2   8   4        8.00        5.73      3.80 o 
   3   8   4       14.87       15.34      3.58 o 
   4   8   4        7.79        3.52      3.86 o 
   5   8   4       25.19       26.25      4.36 o 
   6   8   4        6.40       12.53      3.96 o 
   7   8   4        9.91       13.60      4.08 o 
  -5   9   4        7.99        5.67      4.28 o 
  -4   9   4        2.90        0.64      3.92 o 
  -3   9   4        5.10        5.89      4.10 o 
  -2   9   4        4.60        6.65      3.68 o 
  -1   9   4       33.16       32.74      4.38 o 
   0   9   4       52.02       48.48      3.47 o 
   1   9   4        7.45        6.73      3.82 o 
   2   9   4       59.77       59.69      5.61 o 
   3   9   4       36.12       31.08      5.19 o 
  -5  -9   5       13.62       10.87      3.74 o 
  -4  -9   5        0.01       -3.34      3.34 o 
  -3  -9   5       44.13       36.90      4.38 o 
  -2  -9   5       38.14       34.06      4.83 o 
  -1  -9   5        4.08        7.45      3.44 o 
   0  -9   5       51.47       58.76      3.58 o 
   1  -9   5       47.37       56.10      4.75 o 
   2  -9   5        5.65       11.21      3.78 o 
  -8  -8   5       57.36       56.14      5.37 o 
  -7  -8   5       15.78       17.90      3.48 o 
  -6  -8   5       23.14       23.03      3.58 o 
  -5  -8   5       50.40       48.35      4.47 o 
  -4  -8   5       68.63       64.55      4.81 o 
  -3  -8   5       12.52       10.93      3.44 o 
  -2  -8   5       12.29       13.40      3.20 o 
  -1  -8   5       11.05       11.71      3.06 o 
   0  -8   5       68.08       64.94      4.94 o 
   1  -8   5        5.67       10.81      3.16 o 
   2  -8   5       63.01       54.26      5.03 o 
   3  -8   5       14.69       15.68      3.50 o 
   4  -8   5       10.56       12.35      3.22 o 
   5  -8   5        7.11        8.01      3.50 o 
   6  -8   5        4.70       10.77      3.10 o 
 -11  -7   5        0.51        2.00      3.20 o 
 -10  -7   5       11.01        4.18      3.64 o 
  -9  -7   5        6.46        5.55      3.28 o 
  -8  -7   5       21.67       18.46      3.30 o 
  -7  -7   5       35.31       35.56      3.86 o 
  -6  -7   5       58.52       51.68      4.45 o 
  -5  -7   5       74.02       66.70      4.34 o 
  -4  -7   5       45.45       39.62      3.78 o 
  -3  -7   5      141.77      128.95      5.47 o 
  -2  -7   5      429.58      362.43      8.37 o 
  -1  -7   5      149.12      120.38      5.35 o 
   0  -7   5        9.57       13.00      5.92 o 
   1  -7   5       51.61       49.14      3.80 o 
   2  -7   5        5.78        8.69      2.94 o 
   3  -7   5       11.00       14.24      3.08 o 
   4  -7   5        8.40        7.59      3.38 o 
   5  -7   5       13.52       13.66      3.44 o 
   6  -7   5       33.54       37.44      4.14 o 
   7  -7   5       68.61       75.63      5.31 o 
   8  -7   5        4.01        7.17      3.54 o 
 -12  -6   5        9.53        7.27      3.12 o 
 -11  -6   5       24.36       24.99      4.08 o 
 -10  -6   5       51.67       51.08      4.51 o 
  -9  -6   5       69.58       64.27      4.75 o 
  -8  -6   5       11.26        8.27      2.78 o 
  -7  -6   5       38.12       45.07      3.50 o 
  -6  -6   5      174.40      164.31      5.59 o 
  -5  -6   5        3.44        5.85      2.50 o 
  -4  -6   5      157.98      153.01      5.21 o 
  -3  -6   5      127.95      103.68      4.55 o 
  -2  -6   5      154.47      140.30      4.83 o 
  -1  -6   5      105.19      104.96      4.40 o 
   0  -6   5       30.88       31.04      2.50 o 
   1  -6   5       20.84       29.31      3.02 o 
   2  -6   5      134.11      124.80      5.25 o 
   3  -6   5      257.35      246.54      6.77 o 
   4  -6   5       61.47       79.05      4.34 o 
   5  -6   5       19.72       22.31      3.18 o 
   6  -6   5       33.06       25.35      3.74 o 
   7  -6   5       15.07       12.03      3.34 o 
   8  -6   5       15.87       17.32      3.50 o 
   9  -6   5       28.33       28.95      4.06 o 
  10  -6   5       31.41       18.06      4.91 o 
 -13  -5   5        8.50       10.11      3.34 o 
 -12  -5   5        3.86        5.65      3.08 o 
 -11  -5   5        2.29        1.44      2.78 o 
 -10  -5   5       67.64       69.10      4.47 o 
  -9  -5   5      217.83      221.53      6.57 o 
  -8  -5   5      135.27      127.50      5.27 o 
  -7  -5   5      429.78      405.32      8.27 o 
  -6  -5   5      382.11      351.06      7.49 o 
  -5  -5   5       19.57       22.10      2.96 o 
  -4  -5   5       50.12       50.38      3.06 o 
  -3  -5   5       10.46       15.24      2.02 o 
  -2  -5   5      184.30      168.83      4.79 o 
  -1  -5   5       10.50        6.25      2.14 o 
   0  -5   5       10.62       12.79      1.63 o 
   1  -5   5      117.75      125.40      4.40 o 
   2  -5   5      180.15      186.61      5.37 o 
   3  -5   5       41.62       44.63      3.22 o 
   4  -5   5      336.32      306.83      7.03 o 
   5  -5   5      527.28      524.37      9.35 o 
   6  -5   5        9.04        9.85      2.74 o 
   7  -5   5       14.58       14.34      3.06 o 
   8  -5   5       48.21       46.65      4.24 o 
   9  -5   5       12.58       15.70      3.50 o 
  10  -5   5       26.21       33.70      4.40 o 
  11  -5   5       46.26       31.74      5.19 o 
 -14  -4   5        1.92       -2.96      3.82 o 
 -13  -4   5        0.29       -0.40      3.22 o 
 -12  -4   5        9.77        6.09      3.08 o 
 -11  -4   5        1.75        2.80      2.76 o 
 -10  -4   5       24.48       22.12      2.98 o 
  -9  -4   5       51.31       52.90      3.54 o 
  -8  -4   5       62.86       59.63      3.66 o 
  -7  -4   5      480.22      498.16      8.35 o 
  -6  -4   5       90.45       92.80      3.76 o 
  -5  -4   5        1.14        0.00      1.74 o 
  -4  -4   5      114.74      105.34      3.60 o 
  -3  -4   5      121.56      116.83      3.70 o 
  -2  -4   5       10.61        8.83      1.72 o 
  -1  -4   5      402.88      410.36      6.57 o 
   0  -4   5      285.20      299.59      7.14 o 
   1  -4   5       38.29       37.24      2.64 o 
   2  -4   5       24.80       23.19      2.58 o 
   3  -4   5       65.87       65.03      3.38 o 
   4  -4   5       72.45       75.57      3.56 o 
   5  -4   5      156.09      149.09      4.87 o 
   6  -4   5       61.57       61.45      3.90 o 
   7  -4   5       26.97       23.61      3.00 o 
   8  -4   5       15.01       16.26      2.92 o 
   9  -4   5        7.24        5.55      3.12 o 
  10  -4   5       29.78       30.17      4.02 o 
  11  -4   5        1.60       -3.44      3.44 o 
  12  -4   5       88.19       88.12      6.07 o 
 -15  -3   5       21.29       30.93      4.16 o 
 -14  -3   5       37.70       33.74      4.20 o 
 -13  -3   5        5.51        7.13      2.88 o 
 -12  -3   5        8.32        8.17      2.80 o 
 -11  -3   5      237.37      205.47      6.39 o 
 -10  -3   5        2.73        5.69      2.34 o 
  -9  -3   5       34.42       37.16      2.94 o 
  -8  -3   5       15.05       10.83      2.24 o 
  -7  -3   5       63.28       57.34      3.06 o 
  -6  -3   5       29.05       30.49      2.30 o 
  -5  -3   5      120.58      111.51      3.44 o 
  -4  -3   5       38.80       35.40      2.10 o 
  -3  -3   5       28.38       26.83      1.98 o 
  -2  -3   5       61.75       60.83      2.42 o 
  -1  -3   5       53.88       61.29      2.48 o 
   0  -3   5      113.48      106.89      9.01 o 
   1  -3   5      275.50      321.42      5.45 o 
   2  -3   5      163.18      177.92      4.30 o 
   3  -3   5      371.94      391.14      6.39 o 
   4  -3   5       26.05       28.03      2.38 o 
   5  -3   5      185.73      200.81      5.31 o 
   6  -3   5       74.65       74.16      3.82 o 
   7  -3   5      133.85      141.06      4.95 o 
   8  -3   5       60.23       60.31      4.16 o 
   9  -3   5       54.73       53.60      3.86 o 
  10  -3   5       50.22       44.95      4.18 o 
  11  -3   5       18.74       21.20      3.92 o 
  12  -3   5        1.64       -3.16      3.62 o 
 -15  -2   5        4.15        1.68      3.40 o 
 -14  -2   5        9.12        8.41      3.00 o 
 -13  -2   5       21.87       19.12      3.24 o 
 -12  -2   5       43.12       37.42      3.78 o 
 -11  -2   5       91.68       89.54      4.71 o 
 -10  -2   5      450.61      403.88      7.93 o 
  -9  -2   5      103.10      104.32      4.10 o 
  -8  -2   5      245.13      256.99      5.61 o 
  -7  -2   5       17.92       16.84      1.98 o 
  -6  -2   5      646.62      646.25      7.71 o 
  -5  -2   5      533.73      569.52      6.87 o 
  -4  -2   5      144.78      162.12      3.58 o 
  -3  -2   5      227.56      226.66      4.08 o 
  -2  -2   5      153.46      168.05      3.44 o 
  -1  -2   5      781.59      804.83      7.33 o 
   0  -2   5      972.27     1033.38     12.81 o 
   1  -2   5      465.75      560.79      6.49 o 
   2  -2   5      701.39      784.83      7.79 o 
   3  -2   5      356.82      347.01      5.69 o 
   4  -2   5      115.81      135.51      3.94 o 
   5  -2   5      183.37      165.97      4.61 o 
   6  -2   5       13.28       14.78      2.20 o 
   7  -2   5      355.56      353.70      7.27 o 
   8  -2   5        4.12        8.11      2.48 o 
   9  -2   5       94.30       92.22      4.63 o 
  10  -2   5       10.90        7.71      2.94 o 
  11  -2   5       16.30       21.36      3.70 o 
  12  -2   5        0.44       -2.62      3.30 o 
  13  -2   5       12.47       14.80      3.60 o 
 -15  -1   5        2.87        1.62      3.40 o 
 -14  -1   5        9.61       12.63      3.34 o 
 -13  -1   5        1.47        3.70      2.72 o 
 -12  -1   5        1.17        4.12      2.40 o 
 -11  -1   5       32.59       34.50      2.92 o 
 -10  -1   5     1003.96      993.98     11.51 o 
  -9  -1   5      132.81      123.86      4.32 o 
  -8  -1   5      242.92      222.25      5.13 o 
  -7  -1   5      473.46      471.61      6.73 o 
  -6  -1   5      818.21      840.95      8.29 o 
  -5  -1   5     2874.95     2878.19     59.99 o 
  -4  -1   5      683.61      709.74      6.87 o 
  -3  -1   5      336.15      335.00      4.55 o 
  -2  -1   5      226.99      220.93      3.62 o 
  -1  -1   5       68.38       66.11      2.18 o 
   0  -1   5     1842.32     1867.59     23.25 o 
   1  -1   5     1146.78     1192.77      8.59 o 
   2  -1   5      926.77      960.22      8.13 o 
   3  -1   5       63.33       76.09      2.78 o 
   4  -1   5       50.03       46.23      2.54 o 
   5  -1   5      311.88      312.45      5.81 o 
   6  -1   5       39.97       34.42      2.76 o 
   7  -1   5      359.03      372.18      7.19 o 
   8  -1   5      121.62      113.85      4.85 o 
   9  -1   5       14.40       19.18      3.00 o 
  10  -1   5      189.52      188.51      6.61 o 
  11  -1   5       29.52       25.75      4.00 o 
  12  -1   5        2.87        2.16      3.04 o 
  13  -1   5       19.31       17.04      3.74 o 
 -16   0   5       31.55       34.38      4.67 o 
 -15   0   5        2.26        0.00      3.36 o 
 -14   0   5       23.56       27.41      3.60 o 
 -13   0   5       62.44       66.17      4.34 o 
 -12   0   5       26.34       28.01      3.02 o 
 -11   0   5        9.17        3.80      2.56 o 
 -10   0   5       33.42       30.89      2.94 o 
  -9   0   5      274.03      263.26      5.79 o 
  -8   0   5       41.17       48.72      2.74 o 
  -7   0   5        7.08        5.31      1.58 o 
  -6   0   5     1864.79     2038.42     12.57 o 
  -5   0   5       11.02        8.79      1.56 o 
  -4   0   5      959.59      880.21      7.45 o 
  -3   0   5      803.86      790.35      6.71 o 
  -2   0   5       46.15       42.95      1.74 o 
  -1   0   5        7.30        8.07      1.04 o 
   0   0   5     2229.25     2046.44     39.93 o 
   1   0   5      288.97      269.24      4.14 o 
   2   0   5      518.35      498.96      5.89 o 
   3   0   5       47.88       58.07      2.46 o 
   4   0   5      207.62      217.17      4.45 o 
   5   0   5      166.50      188.35      4.53 o 
   6   0   5      541.21      477.60      7.49 o 
   7   0   5      174.23      182.51      5.25 o 
   8   0   5      249.76      245.38      6.19 o 
   9   0   5        4.61        4.34      2.64 o 
  10   0   5       23.79       25.49      3.74 o 
  11   0   5      173.93      178.84      7.05 o 
  12   0   5       36.61       34.52      4.12 o 
  13   0   5        7.85        1.08      3.66 o 
 -15   1   5        2.85        3.88      3.40 o 
 -14   1   5        9.59        7.99      3.52 o 
 -13   1   5        1.46       -0.50      2.62 o 
 -12   1   5        1.18        1.82      2.48 o 
 -11   1   5       32.45       25.57      3.38 o 
 -10   1   5     1004.38      999.79     11.63 o 
  -9   1   5      132.83      131.55      4.49 o 
  -8   1   5      242.84      225.11      5.13 o 
  -7   1   5      473.74      496.46      6.95 o 
  -6   1   5      817.98      903.32      8.63 o 
  -5   1   5     2877.17     2857.35     59.53 o 
  -4   1   5      683.54      722.56      6.93 o 
  -3   1   5      335.86      326.93      4.49 o 
  -2   1   5      227.07      212.96      3.56 o 
  -1   1   5       68.47       61.91      2.06 o 
   0   1   5     1841.46     1792.17     14.97 o 
   1   1   5     1147.63     1170.98      8.51 o 
   2   1   5      926.99      949.87      8.05 o 
   3   1   5       63.01       64.95      2.64 o 
   4   1   5       49.99       52.96      2.64 o 
   5   1   5      312.22      301.30      5.77 o 
   6   1   5       39.74       40.15      2.72 o 
   7   1   5      358.69      360.73      7.27 o 
   8   1   5      121.82      121.76      4.81 o 
   9   1   5       14.46       19.92      2.92 o 
  10   1   5      189.24      183.81      6.45 o 
  11   1   5       29.55       31.48      4.00 o 
  12   1   5        2.89        6.29      3.16 o 
  13   1   5       19.31       22.65      3.90 o 
 -15   2   5        4.18       -1.88      3.56 o 
 -14   2   5        9.14        9.73      3.00 o 
 -13   2   5       21.87       16.34      3.36 o 
 -12   2   5       43.17       38.18      3.86 o 
 -11   2   5       91.64       90.34      4.75 o 
 -10   2   5      450.97      412.87      8.11 o 
  -9   2   5      103.20      107.02      4.06 o 
  -8   2   5      245.37      243.01      5.51 o 
  -7   2   5       17.84       18.24      2.06 o 
  -6   2   5      646.91      655.30      7.83 o 
  -5   2   5      533.83      609.39      7.13 o 
  -4   2   5      145.16      173.56      3.74 o 
  -3   2   5      227.93      225.92      4.08 o 
  -2   2   5      153.71      162.72      3.44 o 
  -1   2   5      781.67      823.63      7.41 o 
   0   2   5      972.24      989.70      5.76 o 
   1   2   5      465.48      513.52      6.25 o 
   2   2   5      700.52      757.32      7.83 o 
   3   2   5      357.29      353.82      5.75 o 
   4   2   5      115.50      120.06      3.84 o 
   5   2   5      183.58      177.86      4.69 o 
   6   2   5       13.30        8.85      2.36 o 
   7   2   5      355.58      368.60      7.59 o 
   8   2   5        4.07        0.28      2.66 o 
   9   2   5       94.40       96.47      5.03 o 
  10   2   5       10.87        6.19      3.04 o 
  11   2   5       16.28       18.78      3.60 o 
  12   2   5        0.44       -0.20      3.46 o 
  13   2   5       12.50       12.37      3.80 o 
 -15   3   5       21.28       27.19      4.42 o 
 -14   3   5       37.77       45.27      4.47 o 
 -13   3   5        5.50       14.78      2.88 o 
 -12   3   5        8.27        5.67      2.90 o 
 -11   3   5      237.67      239.63      6.79 o 
 -10   3   5        2.72        3.74      2.38 o 
  -9   3   5       34.50       37.74      3.00 o 
  -8   3   5       15.08       12.65      2.30 o 
  -7   3   5       63.33       65.35      3.22 o 
  -6   3   5       29.17       27.27      2.26 o 
  -5   3   5      120.60      114.25      3.48 o 
  -4   3   5       38.63       39.32      2.16 o 
  -3   3   5       28.46       33.42      2.08 o 
  -2   3   5       61.56       66.09      2.48 o 
  -1   3   5       54.00       59.01      2.48 o 
   0   3   5      113.78       97.31      2.24 o 
   1   3   5      275.85      310.43      5.35 o 
   2   3   5      163.49      165.41      4.20 o 
   3   3   5      371.95      397.99      6.57 o 
   4   3   5       25.94       28.75      2.48 o 
   5   3   5      185.83      188.59      5.07 o 
   6   3   5       74.68       83.59      3.72 o 
   7   3   5      133.87      143.34      5.09 o 
   8   3   5       60.14       59.15      3.86 o 
   9   3   5       54.85       52.46      4.02 o 
  10   3   5       50.19       41.43      4.32 o 
  11   3   5       18.72       17.36      3.86 o 
  12   3   5        1.66       -2.10      3.54 o 
 -14   4   5        1.90        6.55      3.48 o 
 -13   4   5        0.29       -0.58      2.92 o 
 -12   4   5        9.76        8.59      3.28 o 
 -11   4   5        1.76       -2.90      2.90 o 
 -10   4   5       24.50       20.74      3.12 o 
  -9   4   5       51.41       49.48      3.54 o 
  -8   4   5       63.01       64.03      3.80 o 
  -7   4   5      479.88      533.14      8.59 o 
  -6   4   5       90.39       92.78      3.88 o 
  -5   4   5        1.10        0.10      1.76 o 
  -4   4   5      114.67      111.45      3.84 o 
  -3   4   5      121.51      123.90      3.82 o 
  -2   4   5       10.57       10.39      1.76 o 
  -1   4   5      402.55      435.91      6.73 o 
   0   4   5      285.11      295.38      4.01 o 
   1   4   5       38.29       41.47      2.58 o 
   2   4   5       24.80       27.71      2.64 o 
   3   4   5       65.69       70.94      3.46 o 
   4   4   5       72.56       76.45      3.80 o 
   5   4   5      156.18      146.95      4.99 o 
   6   4   5       61.63       50.14      3.52 o 
   7   4   5       26.92       30.95      3.08 o 
   8   4   5       15.02       20.40      3.12 o 
   9   4   5        7.25       10.91      3.18 o 
  10   4   5       29.72       28.09      4.02 o 
  11   4   5        1.59        2.46      3.48 o 
  12   4   5       88.32       90.34      6.67 o 
 -13   5   5        8.49       14.92      3.78 o 
 -12   5   5        3.87        3.90      3.24 o 
 -11   5   5        2.30        5.59      2.90 o 
 -10   5   5       67.57       72.02      4.55 o 
  -9   5   5      218.13      225.09      6.99 o 
  -8   5   5      135.40      155.78      5.61 o 
  -7   5   5      430.37      465.57      8.91 o 
  -6   5   5      381.89      421.54      8.17 o 
  -5   5   5       19.58       27.91      2.96 o 
  -4   5   5       50.13       55.30      3.20 o 
  -3   5   5       10.40        9.19      2.08 o 
  -2   5   5      184.06      174.70      4.85 o 
  -1   5   5       10.44        9.33      2.08 o 
   0   5   5       10.50       13.78      3.36 o 
   1   5   5      117.94      104.46      4.26 o 
   2   5   5      180.59      165.79      5.21 o 
   3   5   5       41.59       39.89      3.28 o 
   4   5   5      336.08      331.71      7.41 o 
   5   5   5      527.53      518.91      9.39 o 
   6   5   5        9.03        5.61      2.90 o 
   7   5   5       14.51        9.77      3.28 o 
   8   5   5       48.25       55.96      4.34 o 
   9   5   5       12.62       11.91      3.78 o 
  10   5   5       26.21       24.29      4.85 o 
  11   5   5       46.28       46.71      5.13 o 
 -12   6   5        9.49       12.39      3.60 o 
 -11   6   5       24.35       30.15      4.04 o 
 -10   6   5       51.56       49.88      4.95 o 
  -9   6   5       69.74       70.66      5.01 o 
  -8   6   5       11.29       12.39      2.84 o 
  -7   6   5       38.08       48.59      3.96 o 
  -6   6   5      174.61      194.72      6.23 o 
  -5   6   5        3.40        5.13      2.76 o 
  -4   6   5      157.82      155.50      5.51 o 
  -3   6   5      128.03      118.83      4.79 o 
  -2   6   5      154.24      135.31      4.97 o 
  -1   6   5      105.20      105.68      4.51 o 
   0   6   5       30.89       27.42      2.17 o 
   1   6   5       20.90       20.76      3.28 o 
   2   6   5      134.13      138.24      5.25 o 
   3   6   5      257.52      244.26      7.09 o 
   4   6   5       61.35       59.97      4.57 o 
   5   6   5       19.80       16.50      3.62 o 
   6   6   5       33.07       39.24      3.90 o 
   7   6   5       15.07       18.60      3.90 o 
   8   6   5       15.89       11.49      3.68 o 
   9   6   5       28.24       23.33      4.45 o 
  10   6   5       31.46       33.24      4.83 o 
 -11   7   5        0.51       -3.10      3.78 o 
 -10   7   5       11.07       15.92      3.82 o 
  -9   7   5        6.44        7.53      3.58 o 
  -8   7   5       21.69       29.71      4.02 o 
  -7   7   5       35.21       47.53      4.24 o 
  -6   7   5       58.48       67.10      4.77 o 
  -5   7   5       74.00       76.87      4.85 o 
  -4   7   5       45.39       53.28      4.28 o 
  -3   7   5      141.95      152.17      5.95 o 
  -2   7   5      429.01      376.20      8.81 o 
  -1   7   5      149.21      142.18      5.81 o 
   0   7   5        9.59        9.06      2.67 o 
   1   7   5       51.52       44.71      4.14 o 
   2   7   5        5.82        5.91      3.06 o 
   3   7   5       11.00       14.44      2.98 o 
   4   7   5        8.37       15.00      3.38 o 
   5   7   5       13.49       15.34      3.74 o 
   6   7   5       33.49       25.63      4.65 o 
   7   7   5       68.59       71.94      5.59 o 
   8   7   5        3.99        6.51      4.18 o 
  -8   8   5       57.25       76.39      5.77 o 
  -7   8   5       15.75       18.48      4.14 o 
  -6   8   5       23.17       28.15      4.22 o 
  -5   8   5       50.39       55.98      5.01 o 
  -4   8   5       68.64       84.38      5.51 o 
  -3   8   5       12.46        7.21      4.00 o 
  -2   8   5       12.30       15.58      3.72 o 
  -1   8   5       11.03        4.57      3.64 o 
   0   8   5       68.03       67.53      3.36 o 
   1   8   5        5.66        0.38      3.52 o 
   2   8   5       63.00       74.38      5.11 o 
   3   8   5       14.70       14.90      4.00 o 
   4   8   5       10.57       14.60      3.94 o 
   5   8   5        7.09       13.90      3.92 o 
   6   8   5        4.69        9.03      3.76 o 
  -5   9   5       13.63        9.75      4.42 o 
  -4   9   5        0.01        2.82      3.94 o 
  -3   9   5       44.04       42.21      5.17 o 
  -2   9   5       38.17       41.47      5.15 o 
  -1   9   5        4.06        1.90      3.54 o 
   0   9   5       51.48       58.43      3.68 o 
   1   9   5       47.29       51.22      5.17 o 
   2   9   5        5.66        5.95      4.42 o 
  -4  -9   6       16.19       20.26      3.70 o 
  -3  -9   6       40.02       33.90      4.67 o 
  -2  -9   6        8.42        7.23      3.76 o 
  -1  -9   6       11.15        9.41      3.90 o 
   0  -9   6        4.57        4.59      2.58 o 
   1  -9   6       16.44       17.82      3.90 o 
  -8  -8   6       90.13       89.38      5.91 o 
  -7  -8   6        0.14        2.30      3.12 o 
  -6  -8   6       15.70       12.59      3.56 o 
  -5  -8   6       11.39        9.29      3.54 o 
  -4  -8   6       23.81       26.51      3.66 o 
  -3  -8   6       26.50       22.51      4.08 o 
  -2  -8   6       12.81       13.64      3.80 o 
  -1  -8   6       22.66       16.48      3.78 o 
   0  -8   6       18.37       17.39      2.53 o 
   1  -8   6       16.18       19.54      3.72 o 
   2  -8   6       18.63       16.22      3.48 o 
   3  -8   6       30.51       31.76      4.32 o 
   4  -8   6        0.74        2.74      3.34 o 
   5  -8   6        5.04       10.07      3.10 o 
 -10  -7   6        0.50        0.86      3.32 o 
  -9  -7   6       11.31        9.07      3.32 o 
  -8  -7   6       18.85       22.67      3.60 o 
  -7  -7   6        1.97       -0.56      3.10 o 
  -6  -7   6       19.12       14.86      3.70 o 
  -5  -7   6       20.86       16.28      3.30 o 
  -4  -7   6      127.17      104.44      5.27 o 
  -3  -7   6      240.73      236.51      7.25 o 
  -2  -7   6      126.98      119.13      5.47 o 
  -1  -7   6       55.82       57.57      4.55 o 
   0  -7   6       17.94       19.48      2.32 o 
   1  -7   6       24.96       21.06      3.44 o 
   2  -7   6       16.49       19.38      3.14 o 
   3  -7   6       41.83       36.72      3.94 o 
   4  -7   6       53.02       48.35      4.67 o 
   5  -7   6        3.91        6.57      3.36 o 
   6  -7   6        1.65        5.49      2.96 o 
   7  -7   6       20.88       36.38      4.20 o 
 -12  -6   6       10.20        8.87      3.88 o 
 -11  -6   6       11.05       16.40      3.48 o 
 -10  -6   6       27.92       27.77      3.90 o 
  -9  -6   6       34.82       37.96      3.72 o 
  -8  -6   6       45.06       33.68      3.88 o 
  -7  -6   6        0.09       -0.80      2.36 o 
  -6  -6   6       18.60       17.06      2.78 o 
  -5  -6   6        8.48        7.69      2.70 o 
  -4  -6   6      133.32      131.71      5.21 o 
  -3  -6   6      345.67      319.86      7.53 o 
  -2  -6   6      142.19      125.58      5.03 o 
  -1  -6   6      408.60      394.81      8.19 o 
   0  -6   6      308.62      340.50      5.40 o 
   1  -6   6      100.52      105.98      4.71 o 
   2  -6   6       52.51       52.20      4.18 o 
   3  -6   6       53.07       48.76      4.04 o 
   4  -6   6       97.11       89.84      4.81 o 
   5  -6   6      149.45      141.80      6.05 o 
   6  -6   6       34.90       35.14      4.02 o 
   7  -6   6       19.92       22.41      4.02 o 
   8  -6   6       31.43       43.29      4.28 o 
   9  -6   6       23.88       33.14      4.22 o 
 -13  -5   6        1.79        6.17      3.40 o 
 -12  -5   6        1.78        4.75      2.86 o 
 -11  -5   6       32.04       25.87      3.72 o 
 -10  -5   6       53.83       46.81      4.00 o 
  -9  -5   6       68.15       64.45      4.22 o 
  -8  -5   6       27.90       27.65      3.18 o 
  -7  -5   6      115.63      111.79      4.83 o 
  -6  -5   6      872.25      870.52     11.23 o 
  -5  -5   6      223.45      196.28      5.85 o 
  -4  -5   6       15.48       12.53      2.48 o 
  -3  -5   6        2.71        2.76      1.96 o 
  -2  -5   6      114.86      108.66      4.24 o 
  -1  -5   6      125.53      121.08      4.55 o 
   0  -5   6       93.15       85.94      2.80 o 
   1  -5   6      811.43      880.95     10.95 o 
   2  -5   6       61.62       72.66      3.94 o 
   3  -5   6      307.79      329.65      7.51 o 
   4  -5   6      261.54      269.14      6.81 o 
   5  -5   6       20.08       23.03      3.24 o 
   6  -5   6      195.66      187.89      6.49 o 
   7  -5   6       27.67       34.12      3.66 o 
   8  -5   6       22.49       19.24      3.52 o 
   9  -5   6        3.33        7.57      3.02 o 
  10  -5   6       10.36       -1.28      3.92 o 
 -14  -4   6        7.96        8.95      3.76 o 
 -13  -4   6       19.57       18.70      3.62 o 
 -12  -4   6        6.98        9.99      3.24 o 
 -11  -4   6       31.19       27.31      3.36 o 
 -10  -4   6       23.58       19.04      3.16 o 
  -9  -4   6       29.85       28.77      2.98 o 
  -8  -4   6        3.86        5.71      2.34 o 
  -7  -4   6      267.93      265.72      6.29 o 
  -6  -4   6      575.73      551.62      8.57 o 
  -5  -4   6      126.72      125.56      4.16 o 
  -4  -4   6       84.33       82.27      3.34 o 
  -3  -4   6       17.99       17.52      2.06 o 
  -2  -4   6      190.89      187.13      4.77 o 
  -1  -4   6      220.25      220.07      5.07 o 
   0  -4   6      191.64      218.30      5.78 o 
   1  -4   6      254.26      263.92      5.69 o 
   2  -4   6       73.48       86.34      3.70 o 
   3  -4   6       11.25        7.95      1.98 o 
   4  -4   6      373.04      374.56      7.45 o 
   5  -4   6       46.76       46.89      3.48 o 
   6  -4   6       90.45      112.83      4.67 o 
   7  -4   6       30.18       28.43      3.46 o 
   8  -4   6       22.89       23.01      3.14 o 
   9  -4   6        4.62        4.40      3.20 o 
  10  -4   6       32.55       36.18      4.30 o 
  11  -4   6       13.01       15.94      4.02 o 
 -15  -3   6       21.33       17.74      4.06 o 
 -14  -3   6        4.57        5.03      3.30 o 
 -13  -3   6       16.86       11.99      3.74 o 
 -12  -3   6       30.47       31.14      3.64 o 
 -11  -3   6        2.25        4.81      2.60 o 
 -10  -3   6       37.73       40.03      3.50 o 
  -9  -3   6        7.33        5.33      2.34 o 
  -8  -3   6      158.83      162.20      4.99 o 
  -7  -3   6       36.51       36.76      2.88 o 
  -6  -3   6      251.28      230.08      5.23 o 
  -5  -3   6      126.21      141.84      4.06 o 
  -4  -3   6      170.06      167.43      4.18 o 
  -3  -3   6      493.58      491.56      6.87 o 
  -2  -3   6      116.80      114.89      3.48 o 
  -1  -3   6       47.30       48.21      2.54 o 
   0  -3   6      286.94      290.68      3.79 o 
   1  -3   6      260.24      255.39      5.13 o 
   2  -3   6      236.26      254.65      5.35 o 
   3  -3   6      221.08      242.11      5.41 o 
   4  -3   6       21.87       22.77      2.40 o 
   5  -3   6      284.28      270.65      6.37 o 
   6  -3   6        8.13        6.57      2.70 o 
   7  -3   6      219.62      215.28      6.27 o 
   8  -3   6       33.91       34.78      3.40 o 
   9  -3   6       32.29       34.74      3.74 o 
  10  -3   6        2.74        5.23      3.02 o 
  11  -3   6       11.62       14.04      3.64 o 
  12  -3   6       11.39       10.41      3.66 o 
 -15  -2   6        6.77        9.47      3.12 o 
 -14  -2   6        7.02        5.01      3.28 o 
 -13  -2   6        1.79       -2.86      2.86 o 
 -12  -2   6       21.08       22.10      2.98 o 
 -11  -2   6      439.64      407.80      8.43 o 
 -10  -2   6      289.41      309.91      7.23 o 
  -9  -2   6      188.83      187.35      5.39 o 
  -8  -2   6       43.38       38.10      2.82 o 
  -7  -2   6      143.97      145.38      4.18 o 
  -6  -2   6      181.11      183.21      4.47 o 
  -5  -2   6       30.44       30.93      2.12 o 
  -4  -2   6      141.33      150.99      3.74 o 
  -3  -2   6      385.00      392.70      5.67 o 
  -2  -2   6      104.86      105.60      3.10 o 
  -1  -2   6      126.40      125.72      3.34 o 
   0  -2   6     1054.48     1064.19      6.47 o 
   1  -2   6      370.62      427.46      6.19 o 
   2  -2   6      364.33      383.03      6.07 o 
   3  -2   6      466.17      476.54      7.07 o 
   4  -2   6       85.86       95.21      3.52 o 
   5  -2   6      109.84      114.47      4.22 o 
   6  -2   6      220.20      212.08      5.75 o 
   7  -2   6       10.25       10.73      2.66 o 
   8  -2   6      123.33      141.46      5.47 o 
   9  -2   6       55.06       58.87      4.32 o 
  10  -2   6        1.25        1.96      2.92 o 
  11  -2   6       29.51       36.04      4.00 o 
  12  -2   6        0.24        5.75      3.02 o 
 -15  -1   6        0.36       -3.22      3.22 o 
 -14  -1   6        3.41        2.06      3.16 o 
 -13  -1   6       22.57       24.55      3.14 o 
 -12  -1   6       13.40       11.29      2.72 o 
 -11  -1   6       33.02       29.75      3.22 o 
 -10  -1   6      148.86      150.77      5.15 o 
  -9  -1   6      102.04       99.21      3.98 o 
  -8  -1   6       40.61       52.60      2.82 o 
  -7  -1   6       32.68       31.90      2.38 o 
  -6  -1   6       87.01       85.74      3.14 o 
  -5  -1   6      342.87      370.44      5.67 o 
  -4  -1   6      396.40      396.35      5.53 o 
  -3  -1   6       10.67       12.17      1.42 o 
  -2  -1   6      201.33      203.95      3.88 o 
  -1  -1   6     1339.70     1406.23      9.65 o 
   0  -1   6      169.03      179.92      4.72 o 
   1  -1   6     2702.10     2773.05     14.18 o 
   2  -1   6     1516.53     1546.35     11.13 o 
   3  -1   6      189.97      182.25      4.34 o 
   4  -1   6      420.54      436.31      6.77 o 
   5  -1   6      420.19      423.78      7.11 o 
   6  -1   6       38.40       39.36      2.86 o 
   7  -1   6      447.39      422.44      8.11 o 
   8  -1   6       65.03       66.23      4.02 o 
   9  -1   6       26.04       27.45      3.42 o 
  10  -1   6       33.79       35.56      3.76 o 
  11  -1   6        6.47        2.08      3.20 o 
  12  -1   6        7.99        6.85      3.54 o 
 -16   0   6       71.70       85.70      5.81 o 
 -15   0   6       10.47        8.95      3.64 o 
 -14   0   6        2.38        5.93      2.96 o 
 -13   0   6        2.98        4.38      2.66 o 
 -12   0   6       22.45       15.30      2.84 o 
 -11   0   6        1.50       -0.84      2.34 o 
 -10   0   6        7.27        4.36      2.34 o 
  -9   0   6        0.09        1.68      1.78 o 
  -8   0   6       54.98       50.32      2.86 o 
  -7   0   6        6.29        4.73      1.64 o 
  -6   0   6     1763.52     1848.77     12.51 o 
  -5   0   6       21.16       22.02      1.86 o 
  -4   0   6     2599.50     2640.92     13.52 o 
  -3   0   6     1396.73     1352.79      9.39 o 
  -2   0   6      267.45      263.08      4.22 o 
  -1   0   6       52.13       45.83      2.06 o 
   0   0   6      171.55      233.46      8.07 o 
   1   0   6      317.15      261.38      4.49 o 
   2   0   6      464.46      585.04      6.93 o 
   3   0   6       19.03       22.02      2.02 o 
   4   0   6      492.97      517.46      7.29 o 
   5   0   6      422.76      408.98      6.93 o 
   6   0   6      160.08      167.11      4.95 o 
   7   0   6       17.10       13.68      2.58 o 
   8   0   6       19.65       20.90      2.94 o 
   9   0   6      286.17      270.67      7.39 o 
  10   0   6      178.96      172.37      6.63 o 
  11   0   6       37.61       27.99      4.14 o 
  12   0   6       16.03       20.38      3.66 o 
 -15   1   6        0.35        1.24      2.96 o 
 -14   1   6        3.42        3.18      3.14 o 
 -13   1   6       22.56       20.28      3.06 o 
 -12   1   6       13.39       13.46      2.80 o 
 -11   1   6       33.06       23.57      3.22 o 
 -10   1   6      148.53      141.04      5.15 o 
  -9   1   6      102.22       93.67      4.04 o 
  -8   1   6       40.54       50.82      2.88 o 
  -7   1   6       32.76       30.19      2.26 o 
  -6   1   6       86.81       92.42      3.10 o 
  -5   1   6      342.32      378.63      5.65 o 
  -4   1   6      396.30      379.91      5.47 o 
  -3   1   6       10.60        9.55      1.38 o 
  -2   1   6      201.39      196.92      3.84 o 
  -1   1   6     1340.43     1372.09      9.53 o 
   0   1   6      169.06      169.35      4.25 o 
   1   1   6     2703.36     2547.02     57.18 o 
   2   1   6     1515.29     1533.53     11.11 o 
   3   1   6      190.29      175.64      4.30 o 
   4   1   6      420.70      454.89      6.93 o 
   5   1   6      419.88      404.80      7.05 o 
   6   1   6       38.22       40.31      3.02 o 
   7   1   6      447.38      413.71      8.05 o 
   8   1   6       65.06       68.38      4.16 o 
   9   1   6       26.02       23.21      3.44 o 
  10   1   6       33.81       25.71      3.80 o 
  11   1   6        6.47        2.46      3.48 o 
  12   1   6        7.98        9.35      3.72 o 
 -15   2   6        6.78        8.41      3.40 o 
 -14   2   6        7.00        8.85      3.22 o 
 -13   2   6        1.79        1.92      3.06 o 
 -12   2   6       21.09       17.78      3.10 o 
 -11   2   6      439.54      408.08      8.71 o 
 -10   2   6      289.50      306.45      7.23 o 
  -9   2   6      188.78      195.00      5.57 o 
  -8   2   6       43.31       41.35      2.82 o 
  -7   2   6      144.03      144.82      4.18 o 
  -6   2   6      181.20      186.45      4.42 o 
  -5   2   6       30.38       34.92      2.26 o 
  -4   2   6      141.11      157.18      3.84 o 
  -3   2   6      384.67      378.91      5.59 o 
  -2   2   6      104.60      104.70      3.00 o 
  -1   2   6      126.12      123.66      3.38 o 
   0   2   6     1052.91     1060.87      6.41 o 
   1   2   6      370.46      406.22      6.07 o 
   2   2   6      364.44      373.60      6.03 o 
   3   2   6      466.35      442.84      6.83 o 
   4   2   6       85.74       88.82      3.62 o 
   5   2   6      110.01      119.07      4.24 o 
   6   2   6      220.32      219.85      5.81 o 
   7   2   6       10.14       10.47      2.80 o 
   8   2   6      123.33      133.19      5.43 o 
   9   2   6       55.07       55.64      4.10 o 
  10   2   6        1.24       -3.18      3.18 o 
  11   2   6       29.45       31.36      3.86 o 
  12   2   6        0.24       -3.62      3.66 o 
 -15   3   6       21.28       27.99      4.22 o 
 -14   3   6        4.58        3.42      3.40 o 
 -13   3   6       16.84       21.94      3.46 o 
 -12   3   6       30.40       31.62      3.60 o 
 -11   3   6        2.24        2.16      2.74 o 
 -10   3   6       37.70       35.44      3.52 o 
  -9   3   6        7.33        5.07      2.50 o 
  -8   3   6      158.91      177.38      5.25 o 
  -7   3   6       36.44       34.06      2.86 o 
  -6   3   6      251.22      242.67      5.41 o 
  -5   3   6      126.31      139.96      4.06 o 
  -4   3   6      169.71      167.93      4.16 o 
  -3   3   6      493.77      501.57      6.85 o 
  -2   3   6      116.53      117.21      3.50 o 
  -1   3   6       47.31       46.15      2.50 o 
   0   3   6      287.03      283.53      5.78 o 
   1   3   6      259.62      244.70      5.15 o 
   2   3   6      236.41      242.37      5.23 o 
   3   3   6      220.81      243.37      5.47 o 
   4   3   6       21.85       24.35      2.34 o 
   5   3   6      284.13      295.09      6.49 o 
   6   3   6        8.04       11.71      2.64 o 
   7   3   6      219.51      210.14      6.35 o 
   8   3   6       33.99       29.93      3.62 o 
   9   3   6       32.28       29.77      3.90 o 
  10   3   6        2.74        7.09      3.04 o 
  11   3   6       11.66       14.44      3.78 o 
  12   3   6       11.43       11.51      4.12 o 
 -14   4   6        8.00        1.92      4.06 o 
 -13   4   6       19.57       19.46      3.62 o 
 -12   4   6        7.00        3.98      3.02 o 
 -11   4   6       31.11       37.80      3.54 o 
 -10   4   6       23.53       25.95      3.26 o 
  -9   4   6       29.85       23.17      3.30 o 
  -8   4   6        3.87        1.60      2.32 o 
  -7   4   6      267.88      273.45      6.57 o 
  -6   4   6      575.50      611.59      9.01 o 
  -5   4   6      127.06      140.78      4.42 o 
  -4   4   6       84.31       84.62      3.52 o 
  -3   4   6       17.99       19.00      2.16 o 
  -2   4   6      190.89      192.00      4.87 o 
  -1   4   6      219.89      227.46      5.21 o 
   0   4   6      191.85      209.98      9.05 o 
   1   4   6      254.39      242.55      5.73 o 
   2   4   6       73.61       83.03      3.72 o 
   3   4   6       11.27       11.59      2.18 o 
   4   4   6      373.15      357.30      7.41 o 
   5   4   6       46.95       44.79      3.58 o 
   6   4   6       90.31      110.58      4.91 o 
   7   4   6       30.20       29.85      3.32 o 
   8   4   6       22.88       22.35      3.46 o 
   9   4   6        4.62       13.01      3.08 o 
  10   4   6       32.61       35.60      4.12 o 
  11   4   6       13.03       13.13      4.32 o 
 -13   5   6        1.79       -1.70      3.46 o 
 -12   5   6        1.78        1.96      3.26 o 
 -11   5   6       32.13       33.88      4.18 o 
 -10   5   6       53.74       47.93      4.20 o 
  -9   5   6       68.16       70.24      4.24 o 
  -8   5   6       27.95       39.24      3.36 o 
  -7   5   6      115.90      136.05      5.41 o 
  -6   5   6      871.58      946.67     12.21 o 
  -5   5   6      223.73      226.70      6.13 o 
  -4   5   6       15.54       18.04      2.36 o 
  -3   5   6        2.72        0.96      2.00 o 
  -2   5   6      114.88      108.94      4.16 o 
  -1   5   6      125.76      135.83      4.57 o 
   0   5   6       93.40       86.66      2.87 o 
   1   5   6      811.45      830.50     10.71 o 
   2   5   6       61.61       67.78      4.00 o 
   3   5   6      307.94      330.27      7.41 o 
   4   5   6      261.77      257.49      6.97 o 
   5   5   6       20.01       20.78      3.46 o 
   6   5   6      195.62      178.38      6.45 o 
   7   5   6       27.71       30.85      3.84 o 
   8   5   6       22.49       26.27      3.72 o 
   9   5   6        3.35       -0.20      3.74 o 
  10   5   6       10.37        7.71      4.38 o 
 -12   6   6       10.22        9.51      3.78 o 
 -11   6   6       11.03        8.69      3.74 o 
 -10   6   6       27.91       31.14      4.06 o 
  -9   6   6       34.86       45.41      4.04 o 
  -8   6   6       45.09       51.70      4.16 o 
  -7   6   6        0.09        1.92      2.66 o 
  -6   6   6       18.69       16.12      3.28 o 
  -5   6   6        8.40       11.67      2.82 o 
  -4   6   6      133.24      133.17      5.33 o 
  -3   6   6      345.70      330.49      7.53 o 
  -2   6   6      142.01      124.52      5.07 o 
  -1   6   6      409.14      405.62      8.35 o 
   0   6   6      308.58      308.38      5.24 o 
   1   6   6      100.71      104.44      4.81 o 
   2   6   6       52.53       54.82      4.00 o 
   3   6   6       53.15       48.03      4.12 o 
   4   6   6       96.98      103.68      4.95 o 
   5   6   6      149.34      141.76      6.17 o 
   6   6   6       34.92       35.88      3.98 o 
   7   6   6       19.91       16.68      3.82 o 
   8   6   6       31.45       36.96      4.24 o 
   9   6   6       23.94       24.43      4.20 o 
 -10   7   6        0.49        1.06      3.48 o 
  -9   7   6       11.29        8.25      3.82 o 
  -8   7   6       18.87       19.76      3.98 o 
  -7   7   6        1.96        6.97      2.86 o 
  -6   7   6       19.12       21.72      3.68 o 
  -5   7   6       20.95       22.23      3.50 o 
  -4   7   6      126.83      121.26      5.69 o 
  -3   7   6      241.16      254.43      7.57 o 
  -2   7   6      127.20      125.94      5.65 o 
  -1   7   6       55.80       54.34      4.49 o 
   0   7   6       17.89       19.27      3.27 o 
   1   7   6       24.93       25.79      3.64 o 
   2   7   6       16.54       21.66      3.40 o 
   3   7   6       41.85       43.87      4.26 o 
   4   7   6       53.11       52.28      4.77 o 
   5   7   6        3.91       -2.12      3.78 o 
   6   7   6        1.66        5.29      3.76 o 
   7   7   6       20.88       34.46      4.45 o 
  -8   8   6       90.23      106.42      6.57 o 
  -7   8   6        0.13        0.42      3.50 o 
  -6   8   6       15.63       16.22      4.04 o 
  -5   8   6       11.43       18.34      4.00 o 
  -4   8   6       23.86       33.22      4.14 o 
  -3   8   6       26.52       25.33      3.96 o 
  -2   8   6       12.83       14.94      3.46 o 
  -1   8   6       22.62       17.78      3.70 o 
   0   8   6       18.41       18.72      2.85 o 
   1   8   6       16.18       18.02      3.68 o 
   2   8   6       18.57       28.53      3.90 o 
   3   8   6       30.54       28.51      4.77 o 
   4   8   6        0.73       -1.06      3.94 o 
   5   8   6        5.03       -0.88      4.10 o 
  -4   9   6       16.14       11.77      4.55 o 
  -3   9   6       40.12       41.75      4.75 o 
  -2   9   6        8.48        4.59      4.20 o 
  -1   9   6       11.10        6.55      3.96 o 
   0   9   6        4.57        1.83      2.69 o 
   1   9   6       16.46       23.21      4.28 o 
  -8  -8   7       34.36       33.22      4.69 o 
  -7  -8   7       26.10       23.89      4.26 o 
  -6  -8   7        3.91        2.08      3.74 o 
  -5  -8   7       32.38       30.33      4.26 o 
  -4  -8   7       29.76       29.97      4.20 o 
  -3  -8   7        1.87       -1.18      3.24 o 
  -2  -8   7       17.42       20.64      3.64 o 
  -1  -8   7       17.02       11.61      3.48 o 
   0  -8   7       12.89       13.94      3.66 o 
   1  -8   7        4.67        3.62      3.30 o 
   2  -8   7        1.29       -1.24      3.50 o 
   3  -8   7       46.34       44.59      4.81 o 
   4  -8   7        1.33        1.10      3.30 o 
 -10  -7   7       16.00       11.05      4.30 o 
  -9  -7   7       46.96       45.39      4.61 o 
  -8  -7   7        4.74       10.45      3.40 o 
  -7  -7   7       62.26       57.12      4.65 o 
  -6  -7   7       59.18       55.68      4.34 o 
  -5  -7   7       24.90       23.25      3.32 o 
  -4  -7   7       29.66       28.65      3.62 o 
  -3  -7   7       19.29       13.54      3.56 o 
  -2  -7   7       84.05       82.59      5.43 o 
  -1  -7   7      215.59      203.35      7.01 o 
   0  -7   7       10.95       14.82      2.22 o 
   1  -7   7       10.91        9.65      3.22 o 
   2  -7   7       30.61       46.33      4.12 o 
   3  -7   7       31.54       41.21      4.06 o 
   4  -7   7       54.70       62.03      4.57 o 
   5  -7   7       10.07        6.89      3.56 o 
   6  -7   7        5.96        5.11      3.46 o 
 -12  -6   7       16.74       15.82      4.06 o 
 -11  -6   7       35.27       36.74      4.42 o 
 -10  -6   7       56.00       57.54      5.05 o 
  -9  -6   7       48.25       48.67      4.32 o 
  -8  -6   7      128.82      120.28      5.71 o 
  -7  -6   7        3.43       -1.66      2.94 o 
  -6  -6   7       79.39       71.32      4.32 o 
  -5  -6   7       64.71       61.25      3.92 o 
  -4  -6   7       95.16       92.02      4.73 o 
  -3  -6   7       36.27       30.47      3.58 o 
  -2  -6   7      256.70      241.55      6.63 o 
  -1  -6   7       26.74       26.97      3.38 o 
   0  -6   7       69.00       74.63      3.03 o 
   1  -6   7       98.28       95.87      4.77 o 
   2  -6   7       23.48       22.81      3.36 o 
   3  -6   7       60.17       68.52      4.06 o 
   4  -6   7       48.65       47.21      3.92 o 
   5  -6   7       63.99       70.58      4.67 o 
   6  -6   7       15.14       13.32      3.60 o 
   7  -6   7        6.44        5.45      3.44 o 
   8  -6   7        5.37        4.95      3.68 o 
 -13  -5   7       52.95       62.07      5.47 o 
 -12  -5   7       34.11       37.74      3.90 o 
 -11  -5   7        9.63       10.11      3.20 o 
 -10  -5   7       60.34       56.74      4.53 o 
  -9  -5   7       38.52       41.39      3.80 o 
  -8  -5   7       14.67       11.29      2.76 o 
  -7  -5   7       87.04       86.10      4.32 o 
  -6  -5   7      459.93      431.83      8.61 o 
  -5  -5   7      135.74      135.25      5.01 o 
  -4  -5   7       26.56       22.89      2.76 o 
  -3  -5   7       94.50      104.28      4.36 o 
  -2  -5   7      118.56      119.74      4.67 o 
  -1  -5   7      119.89      115.37      4.63 o 
   0  -5   7      133.21      142.76      5.05 o 
   1  -5   7      573.76      554.67      9.21 o 
   2  -5   7      311.90      315.68      7.41 o 
   3  -5   7       68.15       65.65      4.08 o 
   4  -5   7        2.98        3.78      2.66 o 
   5  -5   7      155.37      151.89      5.81 o 
   6  -5   7       93.07       92.50      5.23 o 
   7  -5   7       10.90       11.33      3.24 o 
   8  -5   7       13.30       14.30      3.42 o 
   9  -5   7        3.00       -1.06      3.52 o 
 -14  -4   7       52.60       42.57      4.91 o 
 -13  -4   7       16.21       19.40      3.56 o 
 -12  -4   7       11.60       16.48      3.22 o 
 -11  -4   7        8.47        6.01      3.02 o 
 -10  -4   7       12.55       13.38      2.80 o 
  -9  -4   7      101.86      104.20      4.85 o 
  -8  -4   7       67.91       64.93      3.86 o 
  -7  -4   7      144.87      149.63      5.03 o 
  -6  -4   7      385.35      350.76      7.23 o 
  -5  -4   7      135.49      136.53      4.45 o 
  -4  -4   7       68.87       66.52      3.46 o 
  -3  -4   7      123.85      133.93      4.45 o 
  -2  -4   7       98.68       92.24      3.70 o 
  -1  -4   7        5.24        9.07      1.94 o 
   0  -4   7      140.55      117.63      2.98 o 
   1  -4   7      306.29      311.75      6.47 o 
   2  -4   7      169.73      199.33      5.49 o 
   3  -4   7       49.19       55.68      3.32 o 
   4  -4   7      104.52      108.72      4.63 o 
   5  -4   7      186.70      191.32      5.95 o 
   6  -4   7      112.57      115.13      5.15 o 
   7  -4   7       28.42       25.05      3.54 o 
   8  -4   7       11.64       14.60      3.38 o 
   9  -4   7       27.37       23.35      3.74 o 
  10  -4   7        2.14        6.95      3.80 o 
 -15  -3   7       13.95       10.63      4.12 o 
 -14  -3   7       49.55       46.71      4.51 o 
 -13  -3   7        1.27        3.94      2.78 o 
 -12  -3   7        1.47        0.00      2.70 o 
 -11  -3   7       91.49       75.04      4.47 o 
 -10  -3   7       28.11       24.01      3.12 o 
  -9  -3   7       38.34       40.79      3.08 o 
  -8  -3   7       33.88       35.24      2.94 o 
  -7  -3   7      139.41      127.74      4.57 o 
  -6  -3   7       63.63       65.19      3.12 o 
  -5  -3   7      334.44      308.33      6.07 o 
  -4  -3   7       93.19       90.88      3.50 o 
  -3  -3   7       56.16       53.82      2.78 o 
  -2  -3   7      113.04      111.05      3.62 o 
  -1  -3   7       44.02       41.85      2.58 o 
   0  -3   7       32.11       29.09      2.29 o 
   1  -3   7       21.70       24.47      2.28 o 
   2  -3   7       91.19      102.86      3.78 o 
   3  -3   7       57.09       57.54      3.14 o 
   4  -3   7       62.45       57.65      3.32 o 
   5  -3   7      171.34      174.48      5.49 o 
   6  -3   7        2.46        6.83      2.28 o 
   7  -3   7      100.12       95.27      4.71 o 
   8  -3   7        8.76        9.39      2.94 o 
   9  -3   7        1.91        1.46      2.58 o 
  10  -3   7        7.08        7.13      3.50 o 
  11  -3   7       24.60       24.31      3.94 o 
 -15  -2   7       17.27       11.91      4.04 o 
 -14  -2   7        0.19        6.25      2.88 o 
 -13  -2   7       11.54       13.96      3.10 o 
 -12  -2   7      165.83      132.87      5.93 o 
 -11  -2   7        2.15        3.00      2.68 o 
 -10  -2   7      318.92      293.77      7.37 o 
  -9  -2   7      315.47      335.28      7.07 o 
  -8  -2   7       60.10       60.47      3.30 o 
  -7  -2   7       36.76       40.31      2.68 o 
  -6  -2   7       95.61       91.40      3.58 o 
  -5  -2   7       94.73       98.83      3.46 o 
  -4  -2   7      224.09      218.91      4.73 o 
  -3  -2   7       21.84       25.47      1.86 o 
  -2  -2   7      276.92      278.45      5.17 o 
  -1  -2   7      133.51      135.25      3.70 o 
   0  -2   7       53.95       65.12      1.97 o 
   1  -2   7      877.36      907.16      9.39 o 
   2  -2   7       40.53       38.32      2.50 o 
   3  -2   7       36.32       36.20      2.60 o 
   4  -2   7       23.13       19.80      2.70 o 
   5  -2   7       17.72       12.05      2.58 o 
   6  -2   7      355.43      340.88      7.55 o 
   7  -2   7       24.50       26.15      3.12 o 
   8  -2   7       24.89       20.96      3.30 o 
   9  -2   7        6.84        2.42      2.98 o 
  10  -2   7        3.40        5.49      2.88 o 
  11  -2   7       14.19       18.18      3.56 o 
 -15  -1   7       16.90       19.10      4.08 o 
 -14  -1   7       27.65       27.55      3.70 o 
 -13  -1   7       41.48       51.92      4.10 o 
 -12  -1   7        9.83       11.25      2.76 o 
 -11  -1   7       16.60       14.30      2.68 o 
 -10  -1   7      424.48      424.50      8.23 o 
  -9  -1   7      122.01      117.61      4.34 o 
  -8  -1   7       77.48       69.76      3.46 o 
  -7  -1   7      248.63      247.32      5.45 o 
  -6  -1   7       52.70       59.65      2.90 o 
  -5  -1   7      459.63      464.68      6.59 o 
  -4  -1   7      195.77      208.46      4.34 o 
  -3  -1   7      635.56      644.99      7.35 o 
  -2  -1   7      929.36      932.09      8.63 o 
  -1  -1   7      418.02      433.51      6.07 o 
   0  -1   7     1139.87     1232.34     13.45 o 
   1  -1   7      544.57      517.62      6.93 o 
   2  -1   7      676.79      667.21      8.09 o 
   3  -1   7        8.10        8.53      1.92 o 
   4  -1   7       37.60       45.69      2.90 o 
   5  -1   7      134.62      137.50      4.65 o 
   6  -1   7       38.17       36.40      3.10 o 
   7  -1   7        9.93        8.95      2.82 o 
   8  -1   7       19.11       14.12      3.08 o 
   9  -1   7        9.45        9.59      2.92 o 
  10  -1   7       22.29       24.69      3.70 o 
  11  -1   7       23.69       24.17      3.90 o 
  12  -1   7        2.26        3.96      3.22 o 
 -15   0   7        8.04       10.49      3.40 o 
 -14   0   7        9.31        8.85      3.28 o 
 -13   0   7       25.84       25.27      3.60 o 
 -12   0   7        3.74        3.76      2.54 o 
 -11   0   7        5.58        5.57      2.38 o 
 -10   0   7        5.29        5.31      2.18 o 
  -9   0   7       22.03       19.66      2.56 o 
  -8   0   7      215.24      222.79      5.27 o 
  -7   0   7        1.82       -1.78      1.78 o 
  -6   0   7      144.74      146.81      4.06 o 
  -5   0   7     1460.59     1596.58     11.65 o 
  -4   0   7       22.44       16.16      1.88 o 
  -3   0   7       88.16       95.45      3.02 o 
  -2   0   7      406.64      442.52      5.93 o 
  -1   0   7        0.65        2.06      1.10 o 
   0   0   7      163.29      190.39      4.78 o 
   1   0   7       26.93       24.01      2.08 o 
   2   0   7       18.92       11.31      1.88 o 
   3   0   7       17.52       13.92      2.06 o 
   4   0   7        2.05       -1.98      1.98 o 
   5   0   7       39.61       43.21      3.12 o 
   6   0   7      243.76      235.75      6.09 o 
   7   0   7      355.53      348.21      7.83 o 
   8   0   7       49.70       47.31      3.94 o 
   9   0   7       50.41       46.77      4.32 o 
  10   0   7        5.77        9.67      3.12 o 
  11   0   7        0.01       -2.80      3.08 o 
  12   0   7        1.99       -0.44      3.40 o 
 -15   1   7       16.80       18.88      3.52 o 
 -14   1   7       27.67       28.87      3.68 o 
 -13   1   7       41.53       34.20      4.10 o 
 -12   1   7        9.80        6.65      2.76 o 
 -11   1   7       16.61       21.22      2.98 o 
 -10   1   7      424.70      434.05      8.23 o 
  -9   1   7      121.90      114.19      4.49 o 
  -8   1   7       77.70       76.27      3.48 o 
  -7   1   7      248.57      261.66      5.55 o 
  -6   1   7       52.76       66.76      2.92 o 
  -5   1   7      459.76      459.10      6.63 o 
  -4   1   7      196.14      206.35      4.30 o 
  -3   1   7      635.05      636.64      7.25 o 
  -2   1   7      928.69      947.59      8.71 o 
  -1   1   7      418.27      418.97      5.97 o 
   0   1   7     1139.52     1215.97     23.03 o 
   1   1   7      544.30      519.35      6.95 o 
   2   1   7      676.05      725.04      8.43 o 
   3   1   7        8.03        9.49      1.72 o 
   4   1   7       37.81       39.68      2.80 o 
   5   1   7      134.61      127.22      4.67 o 
   6   1   7       38.05       35.52      3.22 o 
   7   1   7        9.94       13.84      2.78 o 
   8   1   7       19.13       13.96      3.12 o 
   9   1   7        9.41        9.43      3.14 o 
  10   1   7       22.32       24.51      3.90 o 
  11   1   7       23.72       21.94      4.10 o 
  12   1   7        2.26       -2.64      3.76 o 
 -15   2   7       17.27       19.14      3.86 o 
 -14   2   7        0.19        1.94      3.12 o 
 -13   2   7       11.51       11.97      3.04 o 
 -12   2   7      165.86      153.07      5.85 o 
 -11   2   7        2.14       -1.80      2.76 o 
 -10   2   7      319.37      299.28      7.47 o 
  -9   2   7      314.79      351.40      7.33 o 
  -8   2   7       60.20       59.61      3.32 o 
  -7   2   7       36.85       42.59      2.68 o 
  -6   2   7       95.82       97.19      3.62 o 
  -5   2   7       94.89       89.68      3.32 o 
  -4   2   7      224.28      221.73      4.71 o 
  -3   2   7       21.78       23.25      1.88 o 
  -2   2   7      276.89      283.14      5.15 o 
  -1   2   7      133.86      134.59      3.66 o 
   0   2   7       53.84       61.78      1.97 o 
   1   2   7      877.35      876.63      9.17 o 
   2   2   7       40.51       35.76      2.52 o 
   3   2   7       36.44       35.70      2.76 o 
   4   2   7       23.16       19.24      2.54 o 
   5   2   7       17.62       20.96      2.48 o 
   6   2   7      355.18      357.48      7.59 o 
   7   2   7       24.62       21.80      3.16 o 
   8   2   7       24.90       24.31      3.56 o 
   9   2   7        6.80        3.64      3.20 o 
  10   2   7        3.38        7.39      2.96 o 
  11   2   7       14.17       15.70      3.56 o 
 -15   3   7       13.96       11.71      4.04 o 
 -14   3   7       49.52       44.81      4.24 o 
 -13   3   7        1.28        0.56      3.02 o 
 -12   3   7        1.47        4.67      2.68 o 
 -11   3   7       91.56       76.85      4.61 o 
 -10   3   7       28.02       27.19      2.96 o 
  -9   3   7       38.42       49.24      3.36 o 
  -8   3   7       33.83       37.32      3.12 o 
  -7   3   7      139.39      133.37      4.55 o 
  -6   3   7       63.74       69.34      3.46 o 
  -5   3   7      334.03      328.55      6.21 o 
  -4   3   7       93.21       98.25      3.56 o 
  -3   3   7       56.22       54.38      2.86 o 
  -2   3   7      113.28      119.09      3.70 o 
  -1   3   7       44.13       48.65      2.74 o 
   0   3   7       32.10       31.27      1.65 o 
   1   3   7       21.56       21.38      2.00 o 
   2   3   7       91.08       92.76      3.74 o 
   3   3   7       56.94       53.40      3.24 o 
   4   3   7       62.33       58.55      3.62 o 
   5   3   7      171.23      164.77      5.47 o 
   6   3   7        2.42        4.12      2.46 o 
   7   3   7      100.25       89.72      4.81 o 
   8   3   7        8.75        7.05      3.16 o 
   9   3   7        1.92        1.28      3.06 o 
  10   3   7        7.03        5.95      3.40 o 
  11   3   7       24.63       29.25      4.30 o 
 -14   4   7       52.66       54.34      4.87 o 
 -13   4   7       16.19       19.38      3.86 o 
 -12   4   7       11.59       10.53      3.38 o 
 -11   4   7        8.43       13.36      2.94 o 
 -10   4   7       12.47       15.74      2.98 o 
  -9   4   7      101.88       97.53      4.87 o 
  -8   4   7       67.93       64.43      3.94 o 
  -7   4   7      144.66      149.39      5.31 o 
  -6   4   7      385.77      368.04      7.43 o 
  -5   4   7      135.39      138.70      4.67 o 
  -4   4   7       69.12       70.32      3.50 o 
  -3   4   7      123.60      139.56      4.47 o 
  -2   4   7       98.68       88.48      3.78 o 
  -1   4   7        5.26        6.87      2.12 o 
   0   4   7      140.62      118.49      3.02 o 
   1   4   7      306.41      294.17      6.55 o 
   2   4   7      169.76      183.39      5.37 o 
   3   4   7       49.19       53.34      3.44 o 
   4   4   7      104.56      101.81      4.65 o 
   5   4   7      186.53      193.22      6.25 o 
   6   4   7      112.62      118.61      5.35 o 
   7   4   7       28.37       33.74      3.72 o 
   8   4   7       11.69        7.57      3.28 o 
   9   4   7       27.35       34.84      3.78 o 
  10   4   7        2.11        1.26      3.74 o 
 -13   5   7       52.95       64.55      5.51 o 
 -12   5   7       34.02       34.08      4.49 o 
 -11   5   7        9.67       10.65      3.76 o 
 -10   5   7       60.35       60.85      4.77 o 
  -9   5   7       38.52       47.05      3.84 o 
  -8   5   7       14.81       13.44      3.00 o 
  -7   5   7       86.95       81.27      4.51 o 
  -6   5   7      459.80      466.87      8.89 o 
  -5   5   7      135.68      139.92      5.03 o 
  -4   5   7       26.59       28.41      2.68 o 
  -3   5   7       94.46       94.39      4.24 o 
  -2   5   7      118.79      125.80      4.61 o 
  -1   5   7      120.14      122.18      4.55 o 
   0   5   7      133.21      129.58      8.04 o 
   1   5   7      573.75      537.51      9.33 o 
   2   5   7      311.84      301.10      7.31 o 
   3   5   7       68.16       65.15      4.28 o 
   4   5   7        2.96       -1.22      2.98 o 
   5   5   7      155.45      157.98      5.99 o 
   6   5   7       93.24       94.81      5.21 o 
   7   5   7       10.85       10.23      3.44 o 
   8   5   7       13.26        9.21      3.76 o 
   9   5   7        2.99        5.67      3.76 o 
 -12   6   7       16.82       19.74      4.02 o 
 -11   6   7       35.32       52.34      4.59 o 
 -10   6   7       56.05       61.33      4.91 o 
  -9   6   7       48.37       49.88      4.55 o 
  -8   6   7      128.69      128.06      5.91 o 
  -7   6   7        3.44        2.98      2.92 o 
  -6   6   7       79.34       77.73      4.49 o 
  -5   6   7       64.80       56.50      4.14 o 
  -4   6   7       95.38      100.39      4.63 o 
  -3   6   7       36.18       36.76      3.70 o 
  -2   6   7      256.54      248.60      6.95 o 
  -1   6   7       26.64       24.71      3.16 o 
   0   6   7       68.95       67.65      3.03 o 
   1   6   7       98.45       91.16      4.91 o 
   2   6   7       23.46       24.41      3.30 o 
   3   6   7       60.02       65.47      4.04 o 
   4   6   7       48.78       49.86      4.12 o 
   5   6   7       63.97       63.97      5.05 o 
   6   6   7       15.15       12.37      4.04 o 
   7   6   7        6.40        0.20      3.80 o 
   8   6   7        5.40        2.14      3.78 o 
 -10   7   7       16.01       19.70      4.30 o 
  -9   7   7       47.01       56.84      5.13 o 
  -8   7   7        4.71        8.85      3.42 o 
  -7   7   7       62.13       71.00      4.85 o 
  -6   7   7       59.16       53.04      4.77 o 
  -5   7   7       24.98       28.85      3.70 o 
  -4   7   7       29.65       24.95      3.84 o 
  -3   7   7       19.37       15.90      3.44 o 
  -2   7   7       83.99       82.27      5.05 o 
  -1   7   7      215.58      197.26      7.07 o 
   0   7   7       10.99       12.11      5.19 o 
   1   7   7       10.92        6.87      3.40 o 
   2   7   7       30.57       34.68      4.12 o 
   3   7   7       31.52       32.48      4.14 o 
   4   7   7       54.76       63.47      4.91 o 
   5   7   7       10.07       10.75      3.50 o 
   6   7   7        5.96        4.04      3.54 o 
  -8   8   7       34.35       38.48      5.03 o 
  -7   8   7       26.11       33.08      4.75 o 
  -6   8   7        3.92       -0.20      3.68 o 
  -5   8   7       32.42       36.76      4.63 o 
  -4   8   7       29.76       34.90      3.98 o 
  -3   8   7        1.85        2.96      3.08 o 
  -2   8   7       17.41       14.14      3.68 o 
  -1   8   7       17.06       10.21      3.72 o 
   0   8   7       12.93       12.58      2.50 o 
   1   8   7        4.72       -0.40      3.58 o 
   2   8   7        1.29        1.66      3.70 o 
   3   8   7       46.36       44.23      4.79 o 
   4   8   7        1.33       -2.64      4.10 o 
  -7  -8   8       19.05       17.28      4.06 o 
  -6  -8   8        3.27        4.30      3.62 o 
  -5  -8   8       21.92       27.83      4.10 o 
  -4  -8   8       76.94       82.57      5.49 o 
  -3  -8   8       25.05       23.63      4.24 o 
  -2  -8   8        8.74       10.85      3.46 o 
  -1  -8   8       10.50        7.81      3.58 o 
   0  -8   8        3.44        3.52      2.70 o 
   1  -8   8        6.37       10.33      3.24 o 
   2  -8   8        7.24       11.45      3.46 o 
   3  -8   8        3.75        5.33      3.74 o 
 -10  -7   8        0.07        1.12      3.26 o 
  -9  -7   8        0.32       -0.22      3.32 o 
  -8  -7   8       24.70       17.88      4.06 o 
  -7  -7   8       24.04       16.64      3.98 o 
  -6  -7   8       27.70       23.31      4.00 o 
  -5  -7   8       12.83        8.51      3.38 o 
  -4  -7   8        6.60        1.26      3.14 o 
  -3  -7   8      108.69      101.90      5.53 o 
  -2  -7   8        6.58        7.51      3.18 o 
  -1  -7   8       94.25       95.73      5.35 o 
   0  -7   8       35.38       37.03      3.29 o 
   1  -7   8       33.80       38.30      4.40 o 
   2  -7   8        6.80        6.85      3.32 o 
   3  -7   8        2.27        3.54      2.84 o 
   4  -7   8        7.71        8.59      3.08 o 
   5  -7   8        0.94        7.05      3.02 o 
 -11  -6   8        7.25        5.71      3.78 o 
 -10  -6   8       43.92       38.36      4.57 o 
  -9  -6   8        7.14       10.23      3.54 o 
  -8  -6   8       83.75       76.39      5.31 o 
  -7  -6   8       46.02       31.82      3.94 o 
  -6  -6   8       32.23       32.66      3.48 o 
  -5  -6   8        4.95        7.61      2.76 o 
  -4  -6   8        2.34        4.42      2.64 o 
  -3  -6   8       41.58       28.29      3.78 o 
  -2  -6   8      174.07      160.02      6.13 o 
  -1  -6   8      161.43      157.46      5.87 o 
   0  -6   8        6.59        8.09      2.00 o 
   1  -6   8       43.42       52.38      3.90 o 
   2  -6   8       15.53       11.87      3.30 o 
   3  -6   8       45.84       41.03      3.98 o 
   4  -6   8        2.71        6.19      2.98 o 
   5  -6   8       17.71       19.86      3.60 o 
   6  -6   8       33.67       35.06      4.00 o 
   7  -6   8        5.50        1.28      3.66 o 
 -13  -5   8       11.57       15.82      3.96 o 
 -12  -5   8        5.50        2.06      3.16 o 
 -11  -5   8        3.19        2.50      2.98 o 
 -10  -5   8       54.17       64.31      4.59 o 
  -9  -5   8      159.90      169.33      6.25 o 
  -8  -5   8       41.25       45.41      3.74 o 
  -7  -5   8       40.63       40.61      3.56 o 
  -6  -5   8      115.85      114.23      5.09 o 
  -5  -5   8      114.96      101.53      4.61 o 
  -4  -5   8        4.77        3.46      2.34 o 
  -3  -5   8       67.05       69.02      3.68 o 
  -2  -5   8       88.50       81.43      4.32 o 
  -1  -5   8      116.20      116.75      4.65 o 
   0  -5   8        4.36        5.54      1.83 o 
   1  -5   8      357.66      339.74      7.77 o 
   2  -5   8      140.17      135.15      5.43 o 
   3  -5   8       27.50       29.01      3.64 o 
   4  -5   8       16.85       15.90      3.30 o 
   5  -5   8       49.71       64.73      4.26 o 
   6  -5   8       10.71       11.67      3.02 o 
   7  -5   8       18.31       12.25      3.76 o 
   8  -5   8       11.50       10.79      3.40 o 
   9  -5   8        7.50        9.55      3.62 o 
 -14  -4   8        6.83        4.85      3.64 o 
 -13  -4   8        6.51        8.99      3.30 o 
 -12  -4   8        8.05       11.77      3.20 o 
 -11  -4   8       40.85       37.62      3.96 o 
 -10  -4   8       17.77       15.64      2.84 o 
  -9  -4   8       98.76       98.29      4.73 o 
  -8  -4   8      106.16      102.04      4.67 o 
  -7  -4   8      198.75      195.50      5.91 o 
  -6  -4   8      444.50      427.22      8.19 o 
  -5  -4   8      172.60      169.37      5.25 o 
  -4  -4   8       69.31       67.62      3.56 o 
  -3  -4   8       29.88       34.98      2.80 o 
  -2  -4   8       88.85       97.85      3.90 o 
  -1  -4   8       37.71       42.93      2.94 o 
   0  -4   8       56.61       47.60      2.36 o 
   1  -4   8        4.32        5.15      2.30 o 
   2  -4   8      359.87      347.59      7.35 o 
   3  -4   8      106.53      108.48      4.63 o 
   4  -4   8      125.52      116.85      4.95 o 
   5  -4   8       34.10       35.64      3.50 o 
   6  -4   8       88.39       91.76      5.05 o 
   7  -4   8       48.56       43.07      4.61 o 
   8  -4   8       11.14       12.11      3.18 o 
   9  -4   8       27.36       25.45      4.34 o 
  10  -4   8       13.27       14.04      3.84 o 
 -14  -3   8        3.31        6.45      3.02 o 
 -13  -3   8       11.63       12.67      3.16 o 
 -12  -3   8       16.67       23.79      3.24 o 
 -11  -3   8       37.02       31.20      3.62 o 
 -10  -3   8       74.92       79.39      4.38 o 
  -9  -3   8       59.36       60.89      3.82 o 
  -8  -3   8       51.87       50.18      3.30 o 
  -7  -3   8      220.46      204.07      5.55 o 
  -6  -3   8       16.71       16.56      2.38 o 
  -5  -3   8      236.04      211.88      5.41 o 
  -4  -3   8       16.97       18.88      2.38 o 
  -3  -3   8       19.82       17.22      2.22 o 
  -2  -3   8       71.68       62.25      3.16 o 
  -1  -3   8      280.30      260.15      5.69 o 
   0  -3   8        6.23        7.62      1.39 o 
   1  -3   8       23.54       23.81      2.36 o 
   2  -3   8       23.61       28.79      2.58 o 
   3  -3   8       54.64       46.99      3.30 o 
   4  -3   8       12.50       14.38      2.70 o 
   5  -3   8        9.38        1.72      2.74 o 
   6  -3   8      175.15      180.96      6.07 o 
   7  -3   8       36.61       29.77      3.82 o 
   8  -3   8        6.87        7.19      3.16 o 
   9  -3   8       37.18       42.07      4.04 o 
  10  -3   8       14.91       22.97      3.72 o 
 -15  -2   8        1.14        5.41      3.18 o 
 -14  -2   8       18.94       13.96      3.54 o 
 -13  -2   8        1.37        2.56      3.08 o 
 -12  -2   8       22.02       19.90      3.16 o 
 -11  -2   8       18.45       24.21      3.42 o 
 -10  -2   8      541.52      541.75      9.75 o 
  -9  -2   8       87.37       87.20      4.12 o 
  -8  -2   8        8.07        8.79      2.28 o 
  -7  -2   8       68.09       72.62      3.32 o 
  -6  -2   8       80.39       73.40      3.36 o 
  -5  -2   8       70.38       77.29      3.28 o 
  -4  -2   8      170.08      178.98      4.55 o 
  -3  -2   8       17.13       18.12      1.92 o 
  -2  -2   8       99.81       92.14      3.46 o 
  -1  -2   8       22.34       27.65      2.16 o 
   0  -2   8       22.02       26.63      1.62 o 
   1  -2   8      128.52      138.96      4.26 o 
   2  -2   8      132.70      119.54      4.02 o 
   3  -2   8       66.39       70.70      3.56 o 
   4  -2   8      196.09      191.94      5.41 o 
   5  -2   8       73.92       69.24      3.96 o 
   6  -2   8       24.56       27.97      3.28 o 
   7  -2   8        7.06       14.64      2.82 o 
   8  -2   8        5.36        5.83      2.80 o 
   9  -2   8       12.15       12.65      3.42 o 
  10  -2   8        0.33        1.82      2.64 o 
  11  -2   8        4.65        5.93      4.00 o 
 -15  -1   8        1.38        0.20      2.88 o 
 -14  -1   8        3.68        5.25      2.94 o 
 -13  -1   8       35.69       32.42      3.86 o 
 -12  -1   8       43.99       45.39      3.96 o 
 -11  -1   8       56.58       49.42      3.64 o 
 -10  -1   8      105.93      111.55      4.75 o 
  -9  -1   8      106.20       98.17      4.32 o 
  -8  -1   8       23.74       19.76      2.50 o 
  -7  -1   8      115.05      111.03      3.98 o 
  -6  -1   8      247.74      249.02      5.41 o 
  -5  -1   8       25.58       20.88      2.16 o 
  -4  -1   8       41.90       38.16      2.34 o 
  -3  -1   8       37.15       32.80      2.32 o 
  -2  -1   8      111.56      106.94      3.44 o 
  -1  -1   8       68.85       72.88      2.94 o 
   0  -1   8      484.25      511.02      5.15 o 
   1  -1   8       84.35       83.89      3.34 o 
   2  -1   8       65.16       73.84      3.24 o 
   3  -1   8       85.51       81.29      3.58 o 
   4  -1   8        8.43        3.18      2.60 o 
   5  -1   8      282.18      300.64      6.91 o 
   6  -1   8       15.81       14.64      2.74 o 
   7  -1   8       35.07       42.27      3.56 o 
   8  -1   8       85.59       79.59      4.95 o 
   9  -1   8       53.46       46.99      4.53 o 
  10  -1   8        0.45       -2.36      3.12 o 
  11  -1   8       13.95       16.50      3.78 o 
 -15   0   8        2.08        6.91      3.34 o 
 -14   0   8        0.32        6.53      2.74 o 
 -13   0   8        0.47        5.11      2.76 o 
 -12   0   8        3.68        5.17      2.48 o 
 -11   0   8       56.66       55.02      3.80 o 
 -10   0   8       10.26       13.82      2.40 o 
  -9   0   8        0.24        1.12      1.84 o 
  -8   0   8       93.85       96.99      4.00 o 
  -7   0   8      154.54      132.31      4.34 o 
  -6   0   8      406.33      393.96      6.59 o 
  -5   0   8      143.88      162.72      4.28 o 
  -4   0   8       72.05       72.56      2.98 o 
  -3   0   8      336.27      342.19      5.71 o 
  -2   0   8       71.33       65.57      2.70 o 
  -1   0   8        1.10       -1.20      1.42 o 
   0   0   8       11.88       14.13      1.42 o 
   1   0   8      968.69     1035.99     10.09 o 
   2   0   8       70.25       63.09      3.14 o 
   3   0   8       14.56       20.00      2.52 o 
   4   0   8     1282.85     1247.57     12.39 o 
   5   0   8        0.30        0.50      2.42 o 
   6   0   8      137.93      134.15      5.23 o 
   7   0   8      153.44      159.68      5.71 o 
   8   0   8        7.28        8.03      2.92 o 
   9   0   8        4.43        4.30      2.90 o 
  10   0   8        0.61        0.78      3.22 o 
  11   0   8        0.50       -2.76      3.32 o 
 -15   1   8        1.38        1.06      3.22 o 
 -14   1   8        3.68        2.32      3.18 o 
 -13   1   8       35.65       36.66      3.66 o 
 -12   1   8       44.09       41.79      3.84 o 
 -11   1   8       56.44       46.85      3.72 o 
 -10   1   8      105.90      103.52      4.77 o 
  -9   1   8      106.26       99.13      4.34 o 
  -8   1   8       23.85       14.30      2.68 o 
  -7   1   8      115.33      114.93      4.12 o 
  -6   1   8      247.73      237.51      5.29 o 
  -5   1   8       25.64       20.10      2.28 o 
  -4   1   8       41.72       45.71      2.50 o 
  -3   1   8       36.98       34.88      2.36 o 
  -2   1   8      111.19      100.77      3.42 o 
  -1   1   8       68.89       68.06      2.94 o 
   0   1   8      483.97      515.16      9.90 o 
   1   1   8       84.48       79.09      3.34 o 
   2   1   8       65.42       70.12      3.28 o 
   3   1   8       85.47       82.95      3.62 o 
   4   1   8        8.42        7.91      2.42 o 
   5   1   8      282.10      297.68      7.01 o 
   6   1   8       15.82       18.12      2.68 o 
   7   1   8       35.04       36.34      3.58 o 
   8   1   8       85.67       81.91      4.87 o 
   9   1   8       53.45       54.06      4.59 o 
  10   1   8        0.46       -0.20      3.34 o 
  11   1   8       13.97       16.50      4.02 o 
 -15   2   8        1.15        1.30      3.04 o 
 -14   2   8       18.94       22.89      3.88 o 
 -13   2   8        1.36        5.69      2.98 o 
 -12   2   8       22.02       14.66      3.76 o 
 -11   2   8       18.35       23.11      3.42 o 
 -10   2   8      541.12      551.56      9.75 o 
  -9   2   8       87.56       91.72      4.28 o 
  -8   2   8        8.08        6.71      2.32 o 
  -7   2   8       68.17       63.35      3.38 o 
  -6   2   8       80.36       69.50      3.34 o 
  -5   2   8       70.08       76.07      3.20 o 
  -4   2   8      170.30      173.80      4.45 o 
  -3   2   8       17.11       13.48      1.82 o 
  -2   2   8       99.82       96.41      3.38 o 
  -1   2   8       22.39       24.95      2.20 o 
   0   2   8       21.86       25.46      1.54 o 
   1   2   8      128.74      139.44      4.20 o 
   2   2   8      132.93      117.69      4.08 o 
   3   2   8       66.43       68.56      3.54 o 
   4   2   8      196.07      196.64      5.69 o 
   5   2   8       73.81       72.90      4.00 o 
   6   2   8       24.59       29.73      3.30 o 
   7   2   8        7.03        4.40      2.66 o 
   8   2   8        5.40        2.22      3.22 o 
   9   2   8       12.13       11.35      3.52 o 
  10   2   8        0.33        3.84      3.06 o 
  11   2   8        4.65        5.71      3.36 o 
 -14   3   8        3.29        1.24      3.52 o 
 -13   3   8       11.69       14.98      3.16 o 
 -12   3   8       16.62       12.95      3.56 o 
 -11   3   8       37.09       32.32      3.66 o 
 -10   3   8       75.06       80.05      4.36 o 
  -9   3   8       59.36       56.42      3.88 o 
  -8   3   8       51.76       48.53      3.38 o 
  -7   3   8      220.70      211.78      5.75 o 
  -6   3   8       16.61       13.27      2.44 o 
  -5   3   8      236.01      221.37      5.49 o 
  -4   3   8       16.89       17.46      2.22 o 
  -3   3   8       19.83       17.28      2.12 o 
  -2   3   8       71.77       65.05      3.22 o 
  -1   3   8      280.64      249.52      5.61 o 
   0   3   8        6.27        4.72      2.75 o 
   1   3   8       23.55       25.21      2.66 o 
   2   3   8       23.59       22.12      2.62 o 
   3   3   8       54.56       55.52      3.42 o 
   4   3   8       12.53       11.19      2.84 o 
   5   3   8        9.35        5.01      2.84 o 
   6   3   8      175.30      186.31      6.21 o 
   7   3   8       36.61       39.76      3.84 o 
   8   3   8        6.90        5.05      3.44 o 
   9   3   8       37.26       46.35      4.63 o 
  10   3   8       14.91       24.25      3.80 o 
 -14   4   8        6.82       12.73      3.82 o 
 -13   4   8        6.52        6.93      3.72 o 
 -12   4   8        8.03        6.45      3.14 o 
 -11   4   8       40.90       43.03      4.14 o 
 -10   4   8       17.76       16.12      3.16 o 
  -9   4   8       98.94      103.82      4.93 o 
  -8   4   8      106.05      104.18      4.63 o 
  -7   4   8      198.82      206.77      6.15 o 
  -6   4   8      443.80      463.24      8.51 o 
  -5   4   8      173.26      174.62      5.27 o 
  -4   4   8       68.88       71.46      3.58 o 
  -3   4   8       29.74       30.15      2.78 o 
  -2   4   8       88.83       90.34      4.02 o 
  -1   4   8       37.62       39.50      3.08 o 
   0   4   8       56.61       57.66      2.38 o 
   1   4   8        4.33        4.26      2.38 o 
   2   4   8      360.20      344.85      7.49 o 
   3   4   8      106.51       98.79      4.61 o 
   4   4   8      125.53      105.44      5.05 o 
   5   4   8       34.11       31.48      3.58 o 
   6   4   8       88.43       87.82      4.87 o 
   7   4   8       48.60       53.28      4.55 o 
   8   4   8       11.13       11.33      3.32 o 
   9   4   8       27.35       29.79      3.96 o 
  10   4   8       13.34       18.26      4.00 o 
 -13   5   8       11.60       14.48      3.88 o 
 -12   5   8        5.47       10.87      3.08 o 
 -11   5   8        3.16        7.69      3.40 o 
 -10   5   8       54.07       59.87      4.95 o 
  -9   5   8      160.00      166.83      6.33 o 
  -8   5   8       41.30       43.73      3.98 o 
  -7   5   8       40.42       43.15      3.92 o 
  -6   5   8      115.94      133.51      5.33 o 
  -5   5   8      114.85      105.00      4.79 o 
  -4   5   8        4.79        2.48      2.34 o 
  -3   5   8       67.07       62.21      3.80 o 
  -2   5   8       88.58       79.65      4.14 o 
  -1   5   8      116.31      111.29      4.61 o 
   0   5   8        4.32        6.73      1.72 o 
   1   5   8      357.72      312.77      7.67 o 
   2   5   8      139.89      136.13      5.41 o 
   3   5   8       27.51       21.78      3.60 o 
   4   5   8       16.90       22.10      3.58 o 
   5   5   8       49.70       52.60      4.30 o 
   6   5   8       10.75        5.49      3.68 o 
   7   5   8       18.28       12.83      4.00 o 
   8   5   8       11.53       12.25      3.74 o 
   9   5   8        7.51       13.11      3.80 o 
 -11   6   8        7.26        8.87      3.72 o 
 -10   6   8       43.92       40.31      4.95 o 
  -9   6   8        7.14        6.43      3.36 o 
  -8   6   8       83.74       89.20      5.21 o 
  -7   6   8       45.99       40.91      4.12 o 
  -6   6   8       32.22       34.10      3.74 o 
  -5   6   8        4.96        9.37      2.48 o 
  -4   6   8        2.34        0.94      2.62 o 
  -3   6   8       41.55       41.01      3.52 o 
  -2   6   8      174.18      157.54      5.99 o 
  -1   6   8      161.37      162.82      5.73 o 
   0   6   8        6.59        6.82      2.12 o 
   1   6   8       43.40       43.07      4.06 o 
   2   6   8       15.57       21.62      3.64 o 
   3   6   8       45.92       43.53      4.16 o 
   4   6   8        2.73        5.29      3.08 o 
   5   6   8       17.76       25.23      3.88 o 
   6   6   8       33.58       39.93      4.59 o 
   7   6   8        5.51        5.13      3.94 o 
 -10   7   8        0.07        5.55      3.22 o 
  -9   7   8        0.33       -1.26      3.48 o 
  -8   7   8       24.63       20.68      4.12 o 
  -7   7   8       24.14       27.15      4.14 o 
  -6   7   8       27.68       28.19      4.04 o 
  -5   7   8       12.82       15.86      3.10 o 
  -4   7   8        6.56        9.77      2.76 o 
  -3   7   8      108.79       94.89      5.25 o 
  -2   7   8        6.60        5.71      2.98 o 
  -1   7   8       94.39       90.48      5.35 o 
   0   7   8       35.34       38.80      2.85 o 
   1   7   8       33.81       39.12      4.04 o 
   2   7   8        6.82       11.23      3.46 o 
   3   7   8        2.29        2.76      3.52 o 
   4   7   8        7.72       12.69      3.72 o 
   5   7   8        0.94        3.20      3.40 o 
  -7   8   8       19.02       26.31      4.40 o 
  -6   8   8        3.27       -0.86      3.50 o 
  -5   8   8       21.88       24.41      4.40 o 
  -4   8   8       77.12       78.25      5.23 o 
  -3   8   8       25.02       24.41      4.16 o 
  -2   8   8        8.74        8.79      3.54 o 
  -1   8   8       10.53        6.57      3.66 o 
   0   8   8        3.46        3.88      3.84 o 
   1   8   8        6.38        1.06      4.06 o 
   2   8   8        7.24        4.77      4.06 o 
   3   8   8        3.74       15.58      3.72 o 
  -5  -8   9       12.89       16.44      4.04 o 
  -4  -8   9        6.62        8.21      3.32 o 
  -3  -8   9        2.84        6.01      3.40 o 
  -2  -8   9        6.44       13.30      3.50 o 
  -1  -8   9       11.11        9.91      3.86 o 
   0  -8   9        0.33        1.57      7.09 o 
   1  -8   9        4.91        3.32      3.22 o 
  -9  -7   9       17.94        9.41      3.98 o 
  -8  -7   9       55.21       50.94      4.91 o 
  -7  -7   9       12.35       20.94      3.60 o 
  -6  -7   9       16.58       14.24      3.84 o 
  -5  -7   9       20.82       27.05      3.96 o 
  -4  -7   9       10.63        7.43      3.46 o 
  -3  -7   9       14.81       20.00      3.60 o 
  -2  -7   9        0.42        2.08      2.94 o 
  -1  -7   9       46.86       51.96      4.75 o 
   0  -7   9        8.05        6.71      2.46 o 
   1  -7   9       20.05       20.54      3.56 o 
   2  -7   9       20.02       25.13      3.64 o 
   3  -7   9        1.91        0.20      3.22 o 
   4  -7   9       31.68       34.32      4.22 o 
 -11  -6   9       27.36       29.17      4.28 o 
 -10  -6   9       56.44       67.52      4.91 o 
  -9  -6   9       52.00       52.28      4.85 o 
  -8  -6   9       40.34       40.61      4.36 o 
  -7  -6   9       75.36       74.10      4.97 o 
  -6  -6   9       51.12       50.20      4.51 o 
  -5  -6   9       11.11       11.75      2.76 o 
  -4  -6   9       52.71       51.74      4.16 o 
  -3  -6   9       82.51       73.60      4.63 o 
  -2  -6   9       26.07       24.67      3.38 o 
  -1  -6   9       35.18       33.52      3.66 o 
   0  -6   9      145.86      151.46      4.28 o 
   1  -6   9       76.51       77.85      4.69 o 
   2  -6   9        1.27        7.31      3.02 o 
   3  -6   9       14.54       12.79      3.50 o 
   4  -6   9        8.28        9.09      3.06 o 
   5  -6   9       33.14       32.08      4.51 o 
   6  -6   9       24.41       21.16      4.10 o 
 -12  -5   9        5.37        5.29      3.78 o 
 -11  -5   9        7.97       11.73      3.32 o 
 -10  -5   9        5.95       10.11      3.10 o 
  -9  -5   9       67.57       59.57      4.65 o 
  -8  -5   9        2.25        4.38      2.68 o 
  -7  -5   9      104.36       95.15      4.85 o 
  -6  -5   9       73.74       72.06      4.22 o 
  -5  -5   9       85.01       75.83      4.40 o 
  -4  -5   9       10.53        6.95      2.72 o 
  -3  -5   9       76.43       81.57      4.36 o 
  -2  -5   9      115.80      109.70      5.03 o 
  -1  -5   9       34.66       38.78      3.46 o 
   0  -5   9       65.51       62.55      2.84 o 
   1  -5   9       40.37       37.74      3.66 o 
   2  -5   9      118.70      113.37      5.15 o 
   3  -5   9      112.02      117.83      5.59 o 
   4  -5   9       14.49       15.00      3.20 o 
   5  -5   9       49.11       48.74      4.30 o 
   6  -5   9        3.63       -1.76      3.58 o 
   7  -5   9       14.69       14.10      3.84 o 
   8  -5   9        4.12        0.00      3.58 o 
 -13  -4   9       16.99       25.17      3.80 o 
 -12  -4   9        4.14        4.10      3.48 o 
 -11  -4   9       36.29       34.04      3.88 o 
 -10  -4   9        0.31       -2.58      2.90 o 
  -9  -4   9        0.48        1.46      2.54 o 
  -8  -4   9      139.37      129.45      5.47 o 
  -7  -4   9      198.05      191.18      6.03 o 
  -6  -4   9      265.90      254.47      6.59 o 
  -5  -4   9        6.43        5.91      2.38 o 
  -4  -4   9       51.86       55.36      3.42 o 
  -3  -4   9       11.18       12.53      2.32 o 
  -2  -4   9      126.41      116.67      4.55 o 
  -1  -4   9       40.87       35.02      3.12 o 
   0  -4   9       75.39       80.41      5.46 o 
   1  -4   9       34.24       40.27      3.22 o 
   2  -4   9       61.11       51.66      3.80 o 
   3  -4   9       70.68       79.85      4.28 o 
   4  -4   9       91.37       91.96      4.69 o 
   5  -4   9       12.74       12.93      2.72 o 
   6  -4   9       62.91       46.41      4.47 o 
   7  -4   9        2.71        2.30      3.12 o 
   8  -4   9       18.67       21.56      3.90 o 
   9  -4   9        3.59        7.49      3.18 o 
 -14  -3   9        7.05        7.89      3.26 o 
 -13  -3   9       20.30       20.16      3.84 o 
 -12  -3   9       35.49       35.98      3.60 o 
 -11  -3   9        1.97        2.04      2.80 o 
 -10  -3   9       49.41       42.93      4.06 o 
  -9  -3   9       25.32       32.86      3.26 o 
  -8  -3   9       86.64       88.24      4.10 o 
  -7  -3   9        2.53        1.72      2.20 o 
  -6  -3   9       90.66       76.13      3.86 o 
  -5  -3   9       31.94       37.32      2.90 o 
  -4  -3   9      210.71      206.53      5.43 o 
  -3  -3   9       30.00       30.85      2.74 o 
  -2  -3   9       23.82       26.07      2.54 o 
  -1  -3   9      101.80      105.16      4.14 o 
   0  -3   9        0.03       -0.87      1.41 o 
   1  -3   9      166.32      165.89      5.11 o 
   2  -3   9       86.16       93.63      4.20 o 
   3  -3   9       50.38       50.42      3.46 o 
   4  -3   9       29.57       29.85      3.32 o 
   5  -3   9       76.67       81.53      4.61 o 
   6  -3   9       53.82       53.38      4.24 o 
   7  -3   9       77.92       68.70      4.77 o 
   8  -3   9        8.97        5.41      3.32 o 
   9  -3   9        2.09       -1.46      3.40 o 
 -15  -2   9        1.19       -1.10      3.26 o 
 -14  -2   9        3.13        4.71      3.28 o 
 -13  -2   9       10.21       15.30      3.28 o 
 -12  -2   9       37.29       37.74      4.00 o 
 -11  -2   9       24.91       19.88      3.26 o 
 -10  -2   9       12.43        9.45      2.74 o 
  -9  -2   9      130.92      135.39      4.99 o 
  -8  -2   9      175.10      195.62      5.59 o 
  -7  -2   9       74.30       81.97      3.80 o 
  -6  -2   9       41.55       51.10      3.00 o 
  -5  -2   9       16.42       15.64      2.22 o 
  -4  -2   9       48.77       48.33      2.86 o 
  -3  -2   9       87.96       79.45      3.40 o 
  -2  -2   9      108.98       86.94      3.58 o 
  -1  -2   9      179.54      195.64      5.05 o 
   0  -2   9      108.66      131.29      3.08 o 
   1  -2   9       11.66        7.99      2.34 o 
   2  -2   9       86.29       85.68      3.88 o 
   3  -2   9        1.34       -2.32      2.32 o 
   4  -2   9      113.83       99.59      4.55 o 
   5  -2   9       26.19       19.92      3.18 o 
   6  -2   9       48.58       53.70      4.18 o 
   7  -2   9       14.64       18.42      3.40 o 
   8  -2   9       12.80       12.53      3.14 o 
   9  -2   9        8.12        6.59      3.32 o 
  10  -2   9        1.71        1.94      3.48 o 
 -15  -1   9        3.55       11.23      3.24 o 
 -14  -1   9       18.06       19.92      3.70 o 
 -13  -1   9       22.81       22.23      3.62 o 
 -12  -1   9       25.10       25.91      3.58 o 
 -11  -1   9      144.39      127.04      5.27 o 
 -10  -1   9       41.03       40.87      3.54 o 
  -9  -1   9      108.08      104.78      4.57 o 
  -8  -1   9       39.15       39.97      3.04 o 
  -7  -1   9      263.88      276.77      6.33 o 
  -6  -1   9      231.19      256.89      5.83 o 
  -5  -1   9      552.23      548.04      8.05 o 
  -4  -1   9       63.69       62.11      3.10 o 
  -3  -1   9       50.99       57.36      2.86 o 
  -2  -1   9      118.16      131.85      4.06 o 
  -1  -1   9       24.26       22.99      2.38 o 
   0  -1   9        5.92        3.78      1.52 o 
   1  -1   9      678.86      710.78      9.29 o 
   2  -1   9       74.80       69.50      3.42 o 
   3  -1   9      254.15      241.21      6.13 o 
   4  -1   9       47.16       45.67      3.74 o 
   5  -1   9      602.85      567.62      9.77 o 
   6  -1   9       51.69       45.77      3.98 o 
   7  -1   9       44.74       45.61      3.68 o 
   8  -1   9       73.16       73.84      4.89 o 
   9  -1   9        4.14        1.74      3.42 o 
  10  -1   9        4.93        0.00      3.34 o 
 -15   0   9        0.20       -1.72      3.42 o 
 -14   0   9       24.97       31.80      3.96 o 
 -13   0   9        3.52        1.10      3.14 o 
 -12   0   9        7.68        9.39      2.94 o 
 -11   0   9        0.01       -1.54      2.60 o 
 -10   0   9       48.78       46.05      3.64 o 
  -9   0   9       65.99       62.65      3.80 o 
  -8   0   9        9.70       12.73      2.14 o 
  -7   0   9      373.20      383.71      7.21 o 
  -6   0   9      514.89      502.67      7.95 o 
  -5   0   9      819.67      860.91      9.61 o 
  -4   0   9      187.40      198.46      4.85 o 
  -3   0   9       15.22       17.38      1.94 o 
  -2   0   9      180.38      162.74      4.45 o 
  -1   0   9       73.05       77.93      3.28 o 
   0   0   9       24.29       19.75      2.33 o 
   1   0   9      348.75      353.70      6.63 o 
   2   0   9       15.50       12.13      2.40 o 
   3   0   9       39.15       37.78      3.08 o 
   4   0   9      233.92      246.72      6.39 o 
   5   0   9       21.60       16.16      3.08 o 
   6   0   9       34.59       24.57      3.56 o 
   7   0   9       79.12       72.26      4.75 o 
   8   0   9        9.15       10.29      3.06 o 
   9   0   9       46.39       41.03      4.69 o 
  10   0   9        0.94        3.54      3.38 o 
 -15   1   9        3.54        4.32      3.64 o 
 -14   1   9       18.05       19.90      3.64 o 
 -13   1   9       22.80       23.87      3.78 o 
 -12   1   9       25.13       25.91      3.50 o 
 -11   1   9      144.40      120.90      5.41 o 
 -10   1   9       40.96       45.19      3.48 o 
  -9   1   9      108.08      101.51      4.51 o 
  -8   1   9       39.19       38.82      3.10 o 
  -7   1   9      263.88      274.51      6.15 o 
  -6   1   9      231.01      252.20      5.87 o 
  -5   1   9      552.20      542.17      8.05 o 
  -4   1   9       63.65       68.14      3.18 o 
  -3   1   9       51.01       52.46      2.72 o 
  -2   1   9      118.06      122.54      4.00 o 
  -1   1   9       24.30       22.59      2.36 o 
   0   1   9        5.93        5.12      1.29 o 
   1   1   9      679.52      688.32      9.17 o 
   2   1   9       74.78       81.07      3.68 o 
   3   1   9      254.11      246.06      6.15 o 
   4   1   9       47.16       36.64      3.60 o 
   5   1   9      602.61      550.04      9.73 o 
   6   1   9       51.79       48.37      4.06 o 
   7   1   9       44.68       41.99      3.80 o 
   8   1   9       73.19       76.89      4.91 o 
   9   1   9        4.13       -0.20      3.30 o 
  10   1   9        4.91        5.07      3.34 o 
 -15   2   9        1.18        3.98      3.54 o 
 -14   2   9        3.15        1.22      3.36 o 
 -13   2   9       10.17       16.80      3.42 o 
 -12   2   9       37.34       38.40      4.16 o 
 -11   2   9       24.87       21.80      3.30 o 
 -10   2   9       12.47        5.69      2.88 o 
  -9   2   9      131.13      122.04      5.15 o 
  -8   2   9      175.05      189.17      5.61 o 
  -7   2   9       74.28       91.30      3.88 o 
  -6   2   9       41.54       47.35      2.80 o 
  -5   2   9       16.38       20.60      2.36 o 
  -4   2   9       48.75       45.37      2.92 o 
  -3   2   9       88.05       78.61      3.48 o 
  -2   2   9      108.96       88.30      3.60 o 
  -1   2   9      179.28      196.92      4.93 o 
   0   2   9      108.95      121.10      2.99 o 
   1   2   9       11.63       11.07      2.30 o 
   2   2   9       86.15       81.29      3.86 o 
   3   2   9        1.37        0.76      2.34 o 
   4   2   9      113.85      104.30      4.75 o 
   5   2   9       26.20       21.98      3.38 o 
   6   2   9       48.49       54.36      4.14 o 
   7   2   9       14.74       11.43      3.34 o 
   8   2   9       12.84       13.48      3.26 o 
   9   2   9        8.15       10.77      3.12 o 
  10   2   9        1.71        4.10      3.30 o 
 -14   3   9        7.05        3.40      3.52 o 
 -13   3   9       20.26       23.49      3.40 o 
 -12   3   9       35.49       34.84      4.08 o 
 -11   3   9        1.99       -0.68      2.80 o 
 -10   3   9       49.40       41.61      3.96 o 
  -9   3   9       25.27       30.13      3.30 o 
  -8   3   9       86.79       88.12      4.53 o 
  -7   3   9        2.51        0.14      2.30 o 
  -6   3   9       90.76       81.91      3.92 o 
  -5   3   9       31.83       32.92      2.74 o 
  -4   3   9      210.70      200.53      5.41 o 
  -3   3   9       30.04       30.81      2.56 o 
  -2   3   9       23.85       26.95      2.56 o 
  -1   3   9      101.86      103.08      3.98 o 
   0   3   9        0.03        0.54      1.29 o 
   1   3   9      166.32      161.70      5.05 o 
   2   3   9       86.20       97.65      4.47 o 
   3   3   9       50.45       42.79      3.66 o 
   4   3   9       29.50       33.54      3.36 o 
   5   3   9       76.79       79.57      4.75 o 
   6   3   9       53.92       48.57      4.28 o 
   7   3   9       78.01       67.12      4.73 o 
   8   3   9        8.96       11.79      2.88 o 
   9   3   9        2.10       -3.80      3.80 o 
 -13   4   9       16.96       14.04      4.00 o 
 -12   4   9        4.16        0.98      3.48 o 
 -11   4   9       36.30       38.36      4.04 o 
 -10   4   9        0.30       -0.18      2.86 o 
  -9   4   9        0.50        3.86      2.24 o 
  -8   4   9      139.38      133.03      5.61 o 
  -7   4   9      197.99      188.11      6.17 o 
  -6   4   9      266.17      257.35      6.77 o 
  -5   4   9        6.50        3.34      2.42 o 
  -4   4   9       51.90       58.79      3.54 o 
  -3   4   9       11.18        6.57      2.32 o 
  -2   4   9      126.51      117.97      4.42 o 
  -1   4   9       40.86       39.10      3.06 o 
   0   4   9       75.33       77.55      2.75 o 
   1   4   9       34.24       29.37      3.22 o 
   2   4   9       61.12       52.88      3.90 o 
   3   4   9       70.75       66.46      4.38 o 
   4   4   9       91.47       88.90      5.03 o 
   5   4   9       12.75        7.23      3.28 o 
   6   4   9       62.96       58.65      4.63 o 
   7   4   9        2.73        7.85      3.18 o 
   8   4   9       18.65       21.76      4.42 o 
   9   4   9        3.56        8.81      3.56 o 
 -12   5   9        5.37        9.49      3.66 o 
 -11   5   9        7.95        6.75      3.74 o 
 -10   5   9        5.97        8.61      3.10 o 
  -9   5   9       67.62       70.44      5.01 o 
  -8   5   9        2.26        1.00      2.88 o 
  -7   5   9      104.48      103.34      5.11 o 
  -6   5   9       73.86       72.08      4.36 o 
  -5   5   9       85.02       85.28      4.55 o 
  -4   5   9       10.56        8.39      2.84 o 
  -3   5   9       76.49       86.62      4.45 o 
  -2   5   9      115.69      106.28      4.77 o 
  -1   5   9       34.80       37.66      3.42 o 
   0   5   9       65.37       59.06      4.33 o 
   1   5   9       40.27       37.82      4.00 o 
   2   5   9      118.80      109.26      5.39 o 
   3   5   9      112.02      106.54      5.31 o 
   4   5   9       14.53       13.44      3.24 o 
   5   5   9       49.17       45.67      4.51 o 
   6   5   9        3.62        4.28      3.36 o 
   7   5   9       14.72       21.34      3.84 o 
   8   5   9        4.11       -3.76      3.76 o 
 -11   6   9       27.36       33.68      4.65 o 
 -10   6   9       56.51       61.21      5.29 o 
  -9   6   9       51.91       54.92      5.15 o 
  -8   6   9       40.27       47.27      4.34 o 
  -7   6   9       75.43       75.61      5.01 o 
  -6   6   9       51.05       48.53      4.32 o 
  -5   6   9       11.14       12.57      2.80 o 
  -4   6   9       52.66       52.28      4.16 o 
  -3   6   9       82.51       70.30      4.63 o 
  -2   6   9       26.08       27.25      3.28 o 
  -1   6   9       35.07       37.26      3.68 o 
   0   6   9      145.86      153.93      4.28 o 
   1   6   9       76.51       82.87      4.83 o 
   2   6   9        1.27       -1.24      2.96 o 
   3   6   9       14.61       13.56      3.64 o 
   4   6   9        8.33       10.65      3.26 o 
   5   6   9       33.11       38.20      4.63 o 
   6   6   9       24.35       21.62      4.26 o 
  -9   7   9       17.97       17.48      4.16 o 
  -8   7   9       55.20       63.45      5.23 o 
  -7   7   9       12.32       17.66      3.84 o 
  -6   7   9       16.60       24.27      3.90 o 
  -5   7   9       20.80       27.95      3.92 o 
  -4   7   9       10.60       13.48      3.44 o 
  -3   7   9       14.82       17.14      3.42 o 
  -2   7   9        0.41        1.12      3.02 o 
  -1   7   9       46.88       54.84      4.49 o 
   0   7   9        8.03       10.49      2.22 o 
   1   7   9       19.99       13.94      3.86 o 
   2   7   9       20.03       20.74      4.16 o 
   3   7   9        1.92        4.16      3.40 o 
   4   7   9       31.73       36.76      4.61 o 
  -6   8   9       29.27       37.24      4.67 o 
  -5   8   9       12.94       23.61      3.58 o 
  -4   8   9        6.61        8.63      3.44 o 
  -3   8   9        2.84        6.65      3.36 o 
  -2   8   9        6.41       11.13      3.46 o 
  -1   8   9       11.09       13.11      3.50 o 
   0   8   9        0.33        7.26      2.37 o 
   1   8   9        4.92        5.77      3.36 o 
  -8  -7  10       14.82        3.06      4.02 o 
  -7  -7  10        1.76        2.12      3.40 o 
  -6  -7  10       73.28       75.95      5.25 o 
  -5  -7  10        2.99       -1.82      3.46 o 
  -4  -7  10       12.92        9.81      3.36 o 
  -3  -7  10       21.75       25.29      3.52 o 
  -2  -7  10       44.60       44.83      4.67 o 
  -1  -7  10       15.70       17.06      3.78 o 
   0  -7  10        7.81        8.13      3.47 o 
   1  -7  10       15.23       18.88      3.44 o 
   2  -7  10       15.99       24.93      3.70 o 
   3  -7  10        4.89        5.51      3.54 o 
 -10  -6  10       25.64       22.29      4.67 o 
  -9  -6  10       13.41       16.80      3.60 o 
  -8  -6  10        5.86        4.73      3.46 o 
  -7  -6  10       49.28       46.69      4.49 o 
  -6  -6  10       23.31       25.81      3.62 o 
  -5  -6  10       26.71       30.83      3.62 o 
  -4  -6  10       19.74       20.06      3.22 o 
  -3  -6  10       17.63       15.00      3.64 o 
  -2  -6  10       36.57       33.18      4.24 o 
  -1  -6  10       57.68       52.88      4.77 o 
   0  -6  10       64.69       66.56      7.91 o 
   1  -6  10        5.18        4.26      3.26 o 
   2  -6  10       10.40       10.29      3.30 o 
   3  -6  10        9.68       11.47      3.24 o 
   4  -6  10        3.36        4.32      3.36 o 
   5  -6  10       25.54       24.43      3.98 o 
 -12  -5  10       42.72       49.58      4.99 o 
 -11  -5  10        4.53        8.05      3.18 o 
 -10  -5  10       15.82       20.10      3.58 o 
  -9  -5  10       64.70       67.02      4.75 o 
  -8  -5  10       34.57       33.16      3.78 o 
  -7  -5  10       16.97       18.58      2.98 o 
  -6  -5  10       69.96       69.26      4.49 o 
  -5  -5  10        4.97        4.83      2.66 o 
  -4  -5  10        1.16        4.75      2.48 o 
  -3  -5  10      106.44      102.06      5.35 o 
  -2  -5  10        5.68        5.65      2.84 o 
  -1  -5  10       56.98       57.54      4.00 o 
   0  -5  10        3.21        4.36      2.26 o 
   1  -5  10       98.11      103.52      4.83 o 
   2  -5  10       28.38       29.49      3.48 o 
   3  -5  10       85.91       80.97      4.97 o 
   4  -5  10       33.16       33.34      3.96 o 
   5  -5  10        8.68        9.47      3.30 o 
   6  -5  10        8.25       13.13      3.40 o 
   7  -5  10        8.33        9.29      3.78 o 
 -13  -4  10        7.53        4.55      3.54 o 
 -12  -4  10        6.50        5.49      3.42 o 
 -11  -4  10        9.40        8.95      3.08 o 
 -10  -4  10        5.23        1.80      3.06 o 
  -9  -4  10       19.69       22.75      3.60 o 
  -8  -4  10       42.32       36.14      3.58 o 
  -7  -4  10        1.06        0.76      2.74 o 
  -6  -4  10       26.91       26.77      3.24 o 
  -5  -4  10      229.14      209.60      6.13 o 
  -4  -4  10      125.88      118.43      4.81 o 
  -3  -4  10       73.92       73.68      4.16 o 
  -2  -4  10       16.13       21.50      2.78 o 
  -1  -4  10       43.94       38.38      3.54 o 
   0  -4  10       42.70       38.67      2.38 o 
   1  -4  10       23.14       25.27      3.04 o 
   2  -4  10       14.89       13.54      2.98 o 
   3  -4  10      105.02      102.28      5.05 o 
   4  -4  10       11.53       12.35      3.16 o 
   5  -4  10       41.33       37.22      4.00 o 
   6  -4  10        1.68        8.87      2.78 o 
   7  -4  10        8.92       10.07      3.26 o 
   8  -4  10        7.93       12.29      3.46 o 
 -14  -3  10       16.80       12.93      3.86 o 
 -13  -3  10        2.41        1.44      3.48 o 
 -12  -3  10        4.84        2.10      3.20 o 
 -11  -3  10        7.93        8.03      2.92 o 
 -10  -3  10       24.28       26.57      3.38 o 
  -9  -3  10       56.11       61.15      4.12 o 
  -8  -3  10      126.27      114.93      4.85 o 
  -7  -3  10       44.96       44.15      3.46 o 
  -6  -3  10      221.16      191.28      6.05 o 
  -5  -3  10       97.68       87.78      4.18 o 
  -4  -3  10       11.99       10.93      2.52 o 
  -3  -3  10       21.28       21.36      2.60 o 
  -2  -3  10       94.06       98.07      4.16 o 
  -1  -3  10       68.37       77.05      3.98 o 
   0  -3  10      141.06      153.12      5.66 o 
   1  -3  10        8.35        3.82      2.52 o 
   2  -3  10        1.42        2.86      2.32 o 
   3  -3  10       82.65       77.85      4.57 o 
   4  -3  10       27.94       32.14      3.44 o 
   5  -3  10       82.87       81.59      4.73 o 
   6  -3  10        9.61        3.80      3.20 o 
   7  -3  10       20.88       21.08      3.46 o 
   8  -3  10       12.74       10.99      3.62 o 
   9  -3  10        6.57        8.25      4.00 o 
 -14  -2  10        2.83        0.20      3.54 o 
 -13  -2  10       41.42       41.49      4.38 o 
 -12  -2  10        4.20        0.36      3.10 o 
 -11  -2  10       20.40       17.44      3.26 o 
 -10  -2  10      131.45      125.84      5.19 o 
  -9  -2  10       67.96       54.50      3.94 o 
  -8  -2  10       72.89       69.46      4.06 o 
  -7  -2  10       35.10       29.73      3.08 o 
  -6  -2  10       32.60       37.00      3.00 o 
  -5  -2  10       71.24       70.66      3.68 o 
  -4  -2  10       13.92       17.00      2.42 o 
  -3  -2  10        5.69       10.33      2.22 o 
  -2  -2  10       21.31       23.65      2.40 o 
  -1  -2  10       11.39       14.46      2.48 o 
   0  -2  10       20.20       15.87      1.88 o 
   1  -2  10       43.23       46.21      3.24 o 
   2  -2  10      104.66      107.92      4.79 o 
   3  -2  10       41.31       42.07      3.58 o 
   4  -2  10       51.28       46.09      3.92 o 
   5  -2  10        4.18        6.09      3.02 o 
   6  -2  10       72.08       54.50      4.53 o 
   7  -2  10        6.80        8.87      3.00 o 
   8  -2  10        4.49        6.57      3.24 o 
   9  -2  10       17.26       18.42      3.96 o 
 -15  -1  10       19.93       22.41      4.49 o 
 -14  -1  10        6.98       10.07      3.18 o 
 -13  -1  10        2.95        3.42      2.94 o 
 -12  -1  10       21.00       20.30      3.40 o 
 -11  -1  10        0.04       -0.50      2.68 o 
 -10  -1  10       60.70       61.67      3.80 o 
  -9  -1  10       28.90       18.54      3.04 o 
  -8  -1  10      275.83      270.37      6.53 o 
  -7  -1  10       83.03       83.07      4.08 o 
  -6  -1  10      277.74      274.91      6.47 o 
  -5  -1  10      166.01      165.33      5.09 o 
  -4  -1  10      188.86      197.22      5.29 o 
  -3  -1  10        1.90        1.12      1.94 o 
  -2  -1  10      297.48      274.11      6.05 o 
  -1  -1  10       94.60      102.26      3.94 o 
   0  -1  10        8.85       10.96      2.04 o 
   1  -1  10      215.96      214.88      5.93 o 
   2  -1  10      280.34      268.60      6.55 o 
   3  -1  10      150.56      157.58      5.43 o 
   4  -1  10      131.03      113.57      5.17 o 
   5  -1  10      306.60      332.36      8.17 o 
   6  -1  10       18.77       22.83      3.60 o 
   7  -1  10       21.29       19.74      3.52 o 
   8  -1  10       37.86       37.38      4.24 o 
   9  -1  10        9.64        8.57      3.64 o 
 -15   0  10       24.49       25.97      4.79 o 
 -14   0  10        2.28       -3.04      3.04 o 
 -13   0  10       15.11       20.18      3.42 o 
 -12   0  10       53.03       53.32      4.18 o 
 -11   0  10        2.74        2.60      2.44 o 
 -10   0  10        0.19       -2.42      2.42 o 
  -9   0  10       98.62       83.87      4.34 o 
  -8   0  10      125.56      125.34      4.71 o 
  -7   0  10      174.42      172.43      5.55 o 
  -6   0  10       70.05       77.25      4.02 o 
  -5   0  10       58.76       62.09      3.52 o 
  -4   0  10      952.69      954.08     10.81 o 
  -3   0  10      130.18      126.44      4.36 o 
  -2   0  10       85.64       87.72      3.72 o 
  -1   0  10      559.16      556.27      8.33 o 
   0   0  10       97.02       93.08      2.79 o 
   1   0  10        6.87        8.85      2.32 o 
   2   0  10        4.03        1.26      2.56 o 
   3   0  10       15.49       20.34      3.04 o 
   4   0  10        4.10        6.57      2.54 o 
   5   0  10      462.30      425.52      9.11 o 
   6   0  10        6.90        2.80      3.14 o 
   7   0  10        2.70        2.30      3.02 o 
   8   0  10        0.14       -2.68      2.88 o 
   9   0  10        5.62        6.43      3.74 o 
 -15   1  10       19.87       29.49      4.38 o 
 -14   1  10        6.99        3.70      3.56 o 
 -13   1  10        2.93        3.42      3.08 o 
 -12   1  10       20.95       24.01      3.26 o 
 -11   1  10        0.03       -0.98      2.66 o 
 -10   1  10       60.72       59.67      3.84 o 
  -9   1  10       28.96       25.95      2.98 o 
  -8   1  10      276.05      287.08      6.87 o 
  -7   1  10       83.09       84.68      4.08 o 
  -6   1  10      277.81      281.96      6.41 o 
  -5   1  10      166.09      162.34      5.13 o 
  -4   1  10      188.76      191.44      5.19 o 
  -3   1  10        1.87        1.00      1.90 o 
  -2   1  10      297.37      275.73      5.99 o 
  -1   1  10       94.64      105.12      4.14 o 
   0   1  10        8.91       11.21      1.65 o 
   1   1  10      215.80      222.33      5.77 o 
   2   1  10      280.35      265.28      6.61 o 
   3   1  10      150.35      156.28      5.47 o 
   4   1  10      131.14      114.61      5.31 o 
   5   1  10      306.84      306.87      7.83 o 
   6   1  10       18.90       26.51      3.64 o 
   7   1  10       21.32       22.99      3.60 o 
   8   1  10       37.88       36.80      4.24 o 
   9   1  10        9.60        8.79      3.58 o 
 -14   2  10        2.85        3.58      3.34 o 
 -13   2  10       41.42       32.66      4.28 o 
 -12   2  10        4.21        7.09      3.00 o 
 -11   2  10       20.33       22.35      3.10 o 
 -10   2  10      131.46      112.95      5.21 o 
  -9   2  10       68.12       54.46      4.02 o 
  -8   2  10       72.79       65.63      4.10 o 
  -7   2  10       35.17       27.07      3.04 o 
  -6   2  10       32.64       33.56      2.94 o 
  -5   2  10       71.26       67.66      3.58 o 
  -4   2  10       13.92       19.84      2.28 o 
  -3   2  10        5.69        6.69      2.22 o 
  -2   2  10       21.22       20.56      2.48 o 
  -1   2  10       11.37       12.39      2.32 o 
   0   2  10       20.20       20.61      1.73 o 
   1   2  10       43.24       42.71      3.34 o 
   2   2  10      104.79       96.89      4.59 o 
   3   2  10       41.17       48.59      3.52 o 
   4   2  10       51.40       47.31      4.16 o 
   5   2  10        4.18        6.11      3.00 o 
   6   2  10       72.20       69.50      4.73 o 
   7   2  10        6.85        7.57      3.20 o 
   8   2  10        4.48        5.97      3.48 o 
   9   2  10       17.21       24.43      3.64 o 
 -14   3  10       16.81       14.46      3.86 o 
 -13   3  10        2.41       -0.62      3.48 o 
 -12   3  10        4.83        9.71      3.32 o 
 -11   3  10        7.90        6.77      3.06 o 
 -10   3  10       24.29       30.87      3.24 o 
  -9   3  10       56.15       56.84      4.00 o 
  -8   3  10      126.27      115.97      5.15 o 
  -7   3  10       44.96       46.63      3.50 o 
  -6   3  10      221.14      207.91      5.89 o 
  -5   3  10       97.68       91.70      4.32 o 
  -4   3  10       12.01       10.27      2.52 o 
  -3   3  10       21.34       20.44      2.62 o 
  -2   3  10       94.09       92.82      4.40 o 
  -1   3  10       68.48       74.84      3.76 o 
   0   3  10      141.13      138.59      3.53 o 
   1   3  10        8.36       11.23      2.38 o 
   2   3  10        1.42        2.14      2.42 o 
   3   3  10       82.62       72.20      4.42 o 
   4   3  10       28.00       36.64      3.62 o 
   5   3  10       82.89       73.02      4.83 o 
   6   3  10        9.64        5.79      3.02 o 
   7   3  10       20.86       24.01      3.74 o 
   8   3  10       12.77       17.22      3.72 o 
   9   3  10        6.56       14.26      3.84 o 
 -13   4  10        7.49        2.38      3.78 o 
 -12   4  10        6.47        3.64      3.28 o 
 -11   4  10        9.41        7.41      3.50 o 
 -10   4  10        5.24        5.21      3.12 o 
  -9   4  10       19.73       16.94      3.74 o 
  -8   4  10       42.28       34.80      3.98 o 
  -7   4  10        1.07        4.16      2.70 o 
  -6   4  10       26.90       27.15      3.44 o 
  -5   4  10      229.24      209.16      6.31 o 
  -4   4  10      125.91      117.49      4.83 o 
  -3   4  10       73.95       80.95      4.06 o 
  -2   4  10       16.14       20.48      2.60 o 
  -1   4  10       43.95       38.28      3.54 o 
   0   4  10       42.74       31.57      2.39 o 
   1   4  10       23.15       16.62      3.06 o 
   2   4  10       14.90        8.57      3.10 o 
   3   4  10      105.11       98.81      5.07 o 
   4   4  10       11.50       21.80      3.00 o 
   5   4  10       41.33       37.62      3.92 o 
   6   4  10        1.67        1.74      3.18 o 
   7   4  10        8.85       10.69      3.36 o 
   8   4  10        7.97        7.69      3.80 o 
 -12   5  10       42.68       48.84      4.93 o 
 -11   5  10        4.53        3.50      3.22 o 
 -10   5  10       15.81        6.43      3.68 o 
  -9   5  10       64.62       75.97      5.09 o 
  -8   5  10       34.53       33.28      3.96 o 
  -7   5  10       16.97       15.66      3.36 o 
  -6   5  10       69.93       73.08      4.59 o 
  -5   5  10        4.97        4.00      2.84 o 
  -4   5  10        1.16        1.26      2.40 o 
  -3   5  10      106.48       99.33      5.05 o 
  -2   5  10        5.67        6.11      2.78 o 
  -1   5  10       57.02       54.72      3.94 o 
   0   5  10        3.20        0.96      2.05 o 
   1   5  10       98.00       99.93      5.05 o 
   2   5  10       28.37       27.49      3.58 o 
   3   5  10       85.98       80.73      5.13 o 
   4   5  10       33.24       40.15      4.18 o 
   5   5  10        8.64        8.09      3.48 o 
   6   5  10        8.28        9.81      4.02 o 
   7   5  10        8.31        6.19      4.00 o 
 -10   6  10       25.55       26.09      4.36 o 
  -9   6  10       13.48       17.98      3.82 o 
  -8   6  10        5.83        7.85      3.74 o 
  -7   6  10       49.21       53.80      4.93 o 
  -6   6  10       23.35       26.87      3.74 o 
  -5   6  10       26.70       29.85      3.62 o 
  -4   6  10       19.73       18.08      3.30 o 
  -3   6  10       17.66       14.78      3.50 o 
  -2   6  10       36.60       37.16      4.12 o 
  -1   6  10       57.61       51.68      4.69 o 
   0   6  10       64.72       66.43      3.38 o 
   1   6  10        5.19       -3.52      3.70 o 
   2   6  10       10.44        9.17      3.18 o 
   3   6  10        9.65       13.48      3.64 o 
   4   6  10        3.35        4.97      3.36 o 
   5   6  10       25.48       26.19      4.40 o 
  -8   7  10       14.79       12.01      4.08 o 
  -7   7  10        1.74       -1.90      3.58 o 
  -6   7  10       73.32       78.49      5.57 o 
  -5   7  10        2.99        7.49      3.22 o 
  -4   7  10       12.94        9.59      3.56 o 
  -3   7  10       21.77       20.66      3.72 o 
  -2   7  10       44.60       37.96      4.55 o 
  -1   7  10       15.70       11.41      3.72 o 
   0   7  10        7.78       11.21      5.58 o 
   1   7  10       15.26       18.08      3.90 o 
   2   7  10       16.00       25.21      4.24 o 
   3   7  10        4.90        1.32      4.00 o 
  -7  -7  11       54.15       62.91      5.09 o 
  -6  -7  11       11.38       19.12      3.86 o 
  -5  -7  11        6.53        1.06      3.72 o 
  -4  -7  11        9.80       12.05      3.60 o 
  -3  -7  11        7.97        8.21      3.52 o 
  -2  -7  11        3.82       12.87      3.44 o 
  -1  -7  11       37.65       33.22      4.93 o 
   0  -7  11       22.54       24.17      3.05 o 
   1  -7  11        4.85       12.11      3.70 o 
 -10  -6  11        3.88        7.15      3.50 o 
  -9  -6  11       31.35       22.69      4.28 o 
  -8  -6  11        8.26        2.88      3.72 o 
  -7  -6  11       15.04       11.79      3.82 o 
  -6  -6  11       18.43       14.24      3.82 o 
  -5  -6  11       18.46       24.09      3.72 o 
  -4  -6  11       33.84       37.98      4.02 o 
  -3  -6  11       69.30       66.21      5.01 o 
  -2  -6  11      103.33      106.94      5.99 o 
  -1  -6  11       14.84       13.92      3.68 o 
   0  -6  11       30.87       29.31      4.18 o 
   1  -6  11       34.95       40.01      4.47 o 
   2  -6  11       29.87       37.34      3.88 o 
   3  -6  11       55.96       57.77      5.35 o 
   4  -6  11        5.26       11.89      3.36 o 
 -11  -5  11        8.65       19.76      3.54 o 
 -10  -5  11        1.70       -1.02      3.32 o 
  -9  -5  11       26.81       22.04      3.66 o 
  -8  -5  11        9.19        5.81      3.52 o 
  -7  -5  11        2.16        0.90      3.02 o 
  -6  -5  11       86.98       82.37      5.09 o 
  -5  -5  11       70.12       71.52      4.55 o 
  -4  -5  11       41.86       40.87      4.00 o 
  -3  -5  11        4.55        4.38      2.92 o 
  -2  -5  11       21.32       26.75      3.38 o 
  -1  -5  11      119.71      118.29      5.59 o 
   0  -5  11       88.22       82.04      3.41 o 
   1  -5  11       66.71       86.58      4.85 o 
   2  -5  11       24.21       25.17      3.80 o 
   3  -5  11        0.25        3.08      2.90 o 
   4  -5  11        2.75       -1.62      3.32 o 
   5  -5  11       16.30       17.98      3.66 o 
   6  -5  11       17.04       22.08      4.14 o 
 -12  -4  11        1.42       -3.18      3.18 o 
 -11  -4  11        2.76        6.17      3.04 o 
 -10  -4  11        6.17        3.02      3.44 o 
  -9  -4  11       69.10       79.97      4.69 o 
  -8  -4  11       41.53       38.72      4.06 o 
  -7  -4  11      139.15      132.99      5.77 o 
  -6  -4  11      232.56      216.44      7.05 o 
  -5  -4  11       23.47       19.80      3.46 o 
  -4  -4  11       56.09       44.05      3.98 o 
  -3  -4  11        0.27        1.52      2.62 o 
  -2  -4  11       44.77       43.03      3.90 o 
  -1  -4  11       22.02       19.24      3.12 o 
   0  -4  11        6.52        5.12      1.97 o 
   1  -4  11        5.99       -0.98      3.20 o 
   2  -4  11       29.59       29.29      3.72 o 
   3  -4  11        5.53        2.30      3.10 o 
   4  -4  11       59.98       63.37      4.69 o 
   5  -4  11       43.98       47.85      4.42 o 
   6  -4  11       17.61       12.87      3.78 o 
   7  -4  11        9.52       11.47      3.80 o 
 -13  -3  11        7.80       12.31      3.36 o 
 -12  -3  11        3.84        1.00      3.00 o 
 -11  -3  11        4.34        5.99      3.34 o 
 -10  -3  11       27.34       34.74      3.74 o 
  -9  -3  11       70.40       74.10      4.55 o 
  -8  -3  11        6.87        8.89      2.90 o 
  -7  -3  11       15.02       13.86      2.88 o 
  -6  -3  11      177.54      186.73      6.23 o 
  -5  -3  11        0.01        4.73      2.52 o 
  -4  -3  11      164.03      166.27      5.49 o 
  -3  -3  11       38.76       33.68      3.36 o 
  -2  -3  11       53.51       39.42      3.48 o 
  -1  -3  11       10.40       17.36      2.72 o 
   0  -3  11        9.37        6.18      1.99 o 
   1  -3  11      101.13      104.58      4.79 o 
   2  -3  11       70.26       71.82      4.30 o 
   3  -3  11       14.18       12.99      3.38 o 
   4  -3  11       23.69       29.67      3.60 o 
   5  -3  11        8.80        9.93      2.98 o 
   6  -3  11       18.56       19.36      3.54 o 
   7  -3  11       25.28       17.12      4.26 o 
   8  -3  11       32.55       31.88      4.75 o 
 -14  -2  11       13.97       19.64      3.58 o 
 -13  -2  11        0.01       -1.22      3.02 o 
 -12  -2  11       11.75       12.37      3.32 o 
 -11  -2  11        6.07       11.57      3.10 o 
 -10  -2  11       67.45       76.51      4.73 o 
  -9  -2  11       14.74       14.70      2.82 o 
  -8  -2  11      138.97      139.16      5.29 o 
  -7  -2  11       45.85       44.33      3.66 o 
  -6  -2  11        0.07       -0.28      2.20 o 
  -5  -2  11      135.98      127.20      4.79 o 
  -4  -2  11       47.79       46.09      3.30 o 
  -3  -2  11      277.55      277.63      6.57 o 
  -2  -2  11       42.72       42.93      3.30 o 
  -1  -2  11       62.33       68.62      3.74 o 
   0  -2  11      112.93      107.95      4.13 o 
   1  -2  11       14.27       11.45      2.70 o 
   2  -2  11       36.31       31.20      3.40 o 
   3  -2  11       42.07       42.01      3.68 o 
   4  -2  11       27.67       25.71      3.56 o 
   5  -2  11       17.35       11.91      3.28 o 
   6  -2  11       50.59       48.98      4.77 o 
   7  -2  11        1.71       -1.40      3.42 o 
   8  -2  11       17.60       18.86      4.02 o 
 -14  -1  11        6.27        6.39      3.72 o 
 -13  -1  11       11.60       13.90      3.46 o 
 -12  -1  11        7.76        9.61      3.00 o 
 -11  -1  11        0.37        2.08      2.70 o 
 -10  -1  11        9.02        7.95      2.58 o 
  -9  -1  11       54.49       58.87      3.92 o 
  -8  -1  11        1.79       -0.58      2.50 o 
  -7  -1  11       21.67       17.60      2.96 o 
  -6  -1  11       76.18       81.85      4.14 o 
  -5  -1  11      305.83      318.34      7.05 o 
  -4  -1  11      233.91      230.42      5.99 o 
  -3  -1  11      182.13      189.39      5.49 o 
  -2  -1  11       81.19       66.60      3.84 o 
  -1  -1  11       68.79       70.14      3.64 o 
   0  -1  11       67.63       60.96      2.58 o 
   1  -1  11       75.25       63.85      3.98 o 
   2  -1  11        2.65       -2.14      2.76 o 
   3  -1  11       77.57       69.70      4.34 o 
   4  -1  11       54.43       59.79      4.28 o 
   5  -1  11       18.32       18.18      3.24 o 
   6  -1  11      100.54      103.24      5.27 o 
   7  -1  11       15.39       19.28      3.98 o 
   8  -1  11       14.74       20.92      3.78 o 
 -14   0  11        0.09       -3.30      3.30 o 
 -13   0  11        2.13       -1.58      3.10 o 
 -12   0  11        8.33        5.51      3.10 o 
 -11   0  11       12.83       18.30      3.32 o 
 -10   0  11        0.77        1.28      2.54 o 
  -9   0  11       61.67       55.14      4.08 o 
  -8   0  11        5.49        6.83      2.68 o 
  -7   0  11      131.95      124.02      4.95 o 
  -6   0  11     1262.97     1312.36     13.72 o 
  -5   0  11      171.01      163.18      5.25 o 
  -4   0  11      520.34      530.18      8.79 o 
  -3   0  11        0.66        0.12      2.22 o 
  -2   0  11      100.29       99.43      4.28 o 
  -1   0  11        0.05       -2.08      2.08 o 
   0   0  11        0.25       -0.43      1.66 o 
   1   0  11       58.29       55.50      3.68 o 
   2   0  11      116.99      116.21      5.03 o 
   3   0  11        6.92        2.08      2.70 o 
   4   0  11        7.24        9.61      2.94 o 
   5   0  11       85.42       89.82      5.01 o 
   6   0  11       55.69       58.33      5.05 o 
   7   0  11       11.04        4.83      3.72 o 
   8   0  11        4.92        4.57      3.54 o 
   9   0  11       70.74       66.92      6.03 o 
 -14   1  11        6.27        8.73      3.32 o 
 -13   1  11       11.60       11.51      3.28 o 
 -12   1  11        7.75        6.47      3.20 o 
 -11   1  11        0.36       -2.94      2.94 o 
 -10   1  11        9.01        3.24      2.90 o 
  -9   1  11       54.49       57.77      4.10 o 
  -8   1  11        1.78        1.16      2.36 o 
  -7   1  11       21.66       21.16      3.06 o 
  -6   1  11       76.23       74.80      4.10 o 
  -5   1  11      305.82      302.76      6.95 o 
  -4   1  11      233.57      217.99      5.91 o 
  -3   1  11      182.39      190.01      5.65 o 
  -2   1  11       81.14       74.56      3.94 o 
  -1   1  11       68.76       70.72      3.80 o 
   0   1  11       67.59       63.71      2.68 o 
   1   1  11       75.28       57.10      3.80 o 
   2   1  11        2.62        1.42      2.36 o 
   3   1  11       77.51       69.28      4.28 o 
   4   1  11       54.52       58.21      4.28 o 
   5   1  11       18.42       17.84      3.28 o 
   6   1  11      100.35       97.79      5.63 o 
   7   1  11       15.37       16.76      3.64 o 
   8   1  11       14.72       20.50      3.66 o 
 -14   2  11       13.97       15.92      3.62 o 
 -13   2  11        0.01       -2.04      3.08 o 
 -12   2  11       11.78       14.84      3.36 o 
 -11   2  11        6.09        5.71      3.02 o 
 -10   2  11       67.34       73.26      4.93 o 
  -9   2  11       14.76        8.21      3.12 o 
  -8   2  11      138.95      129.75      5.47 o 
  -7   2  11       45.85       45.73      3.52 o 
  -6   2  11        0.07       -1.52      2.32 o 
  -5   2  11      135.81      123.18      4.69 o 
  -4   2  11       47.93       42.37      3.26 o 
  -3   2  11      277.33      275.99      6.65 o 
  -2   2  11       42.69       45.77      3.16 o 
  -1   2  11       62.41       65.87      3.68 o 
   0   2  11      113.00      111.94      3.35 o 
   1   2  11       14.29       17.12      2.70 o 
   2   2  11       36.33       26.93      3.38 o 
   3   2  11       42.09       34.26      3.56 o 
   4   2  11       27.61       26.05      3.28 o 
   5   2  11       17.34       18.58      3.26 o 
   6   2  11       50.56       48.43      4.42 o 
   7   2  11        1.72        2.00      3.52 o 
   8   2  11       17.61       19.72      4.34 o 
 -13   3  11        7.79       10.81      3.62 o 
 -12   3  11        3.86        7.35      3.12 o 
 -11   3  11        4.35        7.47      3.06 o 
 -10   3  11       27.33       28.17      3.52 o 
  -9   3  11       70.40       67.18      4.59 o 
  -8   3  11        6.84        5.09      2.68 o 
  -7   3  11       14.95       17.64      2.86 o 
  -6   3  11      177.59      197.32      6.11 o 
  -5   3  11        0.01       -2.50      2.50 o 
  -4   3  11      164.10      146.19      5.63 o 
  -3   3  11       38.77       33.34      3.70 o 
  -2   3  11       53.41       38.10      3.48 o 
  -1   3  11       10.39        9.23      2.46 o 
   0   3  11        9.31       12.13      1.79 o 
   1   3  11      101.02       94.37      4.85 o 
   2   3  11       70.16       65.95      4.32 o 
   3   3  11       14.26       14.16      3.52 o 
   4   3  11       23.71       29.19      3.60 o 
   5   3  11        8.84        3.12      3.34 o 
   6   3  11       18.48       25.07      3.82 o 
   7   3  11       25.26       25.05      4.08 o 
   8   3  11       32.54       32.78      4.45 o 
 -12   4  11        1.42        3.38      3.12 o 
 -11   4  11        2.76        0.20      3.42 o 
 -10   4  11        6.15        1.12      3.38 o 
  -9   4  11       69.05       64.27      4.71 o 
  -8   4  11       41.61       44.99      4.22 o 
  -7   4  11      139.18      135.73      5.85 o 
  -6   4  11      232.70      235.19      7.13 o 
  -5   4  11       23.42       21.46      3.32 o 
  -4   4  11       56.03       54.68      3.86 o 
  -3   4  11        0.26        0.16      2.44 o 
  -2   4  11       44.73       55.16      3.66 o 
  -1   4  11       21.97       20.42      3.16 o 
   0   4  11        6.49        2.95      1.92 o 
   1   4  11        6.00        8.33      3.00 o 
   2   4  11       29.64       27.81      3.98 o 
   3   4  11        5.49        3.36      3.34 o 
   4   4  11       59.88       62.15      4.91 o 
   5   4  11       43.95       38.48      4.87 o 
   6   4  11       17.60       14.56      4.00 o 
   7   4  11        9.53        6.19      3.88 o 
 -11   5  11        8.67       11.57      3.52 o 
 -10   5  11        1.69       -3.28      3.28 o 
  -9   5  11       26.78       17.14      4.06 o 
  -8   5  11        9.22       10.47      3.14 o 
  -7   5  11        2.17        3.24      2.80 o 
  -6   5  11       86.93       93.27      4.91 o 
  -5   5  11       70.04       71.54      4.47 o 
  -4   5  11       41.92       44.67      3.84 o 
  -3   5  11        4.51        1.86      2.76 o 
  -2   5  11       21.24       23.99      3.34 o 
  -1   5  11      119.88      114.07      5.45 o 
   0   5  11       88.10       81.04      3.57 o 
   1   5  11       66.78       72.08      5.07 o 
   2   5  11       24.22       19.10      3.80 o 
   3   5  11        0.25       -2.12      3.40 o 
   4   5  11        2.74       -3.70      3.70 o 
   5   5  11       16.31       14.20      3.92 o 
   6   5  11       17.07       24.35      4.16 o 
 -10   6  11        3.87        9.13      3.64 o 
  -9   6  11       31.37       37.40      4.49 o 
  -8   6  11        8.26       10.51      3.68 o 
  -7   6  11       15.02       19.36      3.52 o 
  -6   6  11       18.42       20.80      3.40 o 
  -5   6  11       18.49       19.26      3.76 o 
  -4   6  11       33.84       34.12      3.90 o 
  -3   6  11       69.31       73.94      4.83 o 
  -2   6  11      103.25       95.03      5.73 o 
  -1   6  11       14.77       12.15      3.28 o 
   0   6  11       30.95       29.43      2.94 o 
   1   6  11       34.89       32.56      4.22 o 
   2   6  11       29.95       21.68      4.12 o 
   3   6  11       55.97       56.78      5.29 o 
   4   6  11        5.28        6.85      4.12 o 
  -7   7  11       54.19       56.78      5.31 o 
  -6   7  11       11.37        0.44      4.02 o 
  -5   7  11        6.51        7.89      3.50 o 
  -4   7  11        9.83        8.01      3.56 o 
  -3   7  11        7.96       12.39      3.32 o 
  -2   7  11        3.81        2.74      3.54 o 
  -1   7  11       37.70       32.08      4.75 o 
   0   7  11       22.51       29.72      2.94 o 
   1   7  11        4.85        6.85      3.90 o 
  -3  -7  12       10.57       12.05      3.66 o 
  -8  -6  12       11.42       14.12      3.32 o 
  -7  -6  12        2.23       -2.12      3.44 o 
  -6  -6  12        1.11        0.82      3.22 o 
  -5  -6  12        6.97        8.75      3.26 o 
  -4  -6  12        0.91       -1.20      3.56 o 
  -3  -6  12        6.43       10.45      3.28 o 
  -2  -6  12       39.11       36.32      4.95 o 
  -1  -6  12       19.88       15.92      4.24 o 
   0  -6  12       24.77       25.62      2.99 o 
   1  -6  12       24.80       27.59      4.36 o 
   2  -6  12       51.99       55.28      5.25 o 
 -10  -5  12       11.14       13.30      3.68 o 
  -9  -5  12        4.35        1.02      3.48 o 
  -8  -5  12        1.09       -1.38      3.42 o 
  -7  -5  12        7.39        5.77      3.40 o 
  -6  -5  12        0.64        0.94      3.10 o 
  -5  -5  12       29.45       24.87      3.86 o 
  -4  -5  12        6.32        6.75      3.02 o 
  -3  -5  12       84.77       87.06      4.99 o 
  -2  -5  12       11.99       11.13      3.58 o 
  -1  -5  12       45.52       43.27      4.59 o 
   0  -5  12       15.66       19.30      2.72 o 
   1  -5  12       17.48       17.78      3.88 o 
   2  -5  12      120.78      119.62      6.09 o 
   3  -5  12       16.53       20.12      4.10 o 
   4  -5  12       36.23       48.31      4.79 o 
 -12  -4  12        8.85        3.96      3.92 o 
 -11  -4  12        1.00        2.30      3.06 o 
 -10  -4  12       29.95       36.20      4.16 o 
  -9  -4  12        4.42        8.75      3.00 o 
  -8  -4  12       30.59       37.42      4.04 o 
  -7  -4  12       19.73       18.52      3.92 o 
  -6  -4  12      101.22      106.42      5.45 o 
  -5  -4  12       43.99       41.91      4.26 o 
  -4  -4  12      126.02      115.11      5.39 o 
  -3  -4  12       37.76       33.82      3.84 o 
  -2  -4  12       28.59       32.52      3.84 o 
  -1  -4  12       29.84       27.21      3.80 o 
   0  -4  12       63.56       68.80      3.28 o 
   1  -4  12       38.11       30.71      4.10 o 
   2  -4  12       36.95       38.84      4.08 o 
   3  -4  12        4.20        3.46      3.18 o 
   4  -4  12       46.50       54.32      4.69 o 
   5  -4  12       13.98       13.56      4.00 o 
 -13  -3  12        4.62        4.65      3.62 o 
 -12  -3  12        5.30        0.84      3.40 o 
 -11  -3  12        6.67       13.60      3.06 o 
 -10  -3  12       12.65       10.27      3.20 o 
  -9  -3  12       23.09       20.26      3.50 o 
  -8  -3  12      121.99      123.02      5.57 o 
  -7  -3  12       57.51       51.16      4.38 o 
  -6  -3  12        8.12       12.41      2.88 o 
  -5  -3  12      370.37      338.10      8.13 o 
  -4  -3  12      194.02      193.12      6.41 o 
  -3  -3  12        1.11        1.22      2.32 o 
  -2  -3  12       71.80       73.22      4.18 o 
  -1  -3  12       27.20       32.72      3.74 o 
   0  -3  12       33.86       36.79      2.69 o 
   1  -3  12      154.14      144.08      6.07 o 
   2  -3  12       14.02       17.18      3.10 o 
   3  -3  12       38.84       34.16      3.88 o 
   4  -3  12        0.54        1.70      3.18 o 
   5  -3  12       23.70       20.96      3.86 o 
   6  -3  12        5.34        6.57      3.36 o 
 -13  -2  12        6.19        5.53      3.66 o 
 -12  -2  12        1.35        1.40      3.26 o 
 -11  -2  12        0.33        0.94      3.12 o 
 -10  -2  12       10.73       12.99      3.14 o 
  -9  -2  12        5.52        6.59      2.84 o 
  -8  -2  12        4.70        9.99      2.50 o 
  -7  -2  12       25.46       18.28      3.08 o 
  -6  -2  12       16.91       19.96      2.90 o 
  -5  -2  12       75.12       72.14      4.32 o 
  -4  -2  12        0.02        1.44      2.26 o 
  -3  -2  12       79.30       84.58      4.42 o 
  -2  -2  12       19.93       19.72      3.06 o 
  -1  -2  12       22.88       25.07      3.24 o 
   0  -2  12       12.21       10.00      2.03 o 
   1  -2  12       53.76       61.75      4.18 o 
   2  -2  12        8.58        5.05      2.74 o 
   3  -2  12       26.89       38.30      3.80 o 
   4  -2  12       20.40       19.30      3.24 o 
   5  -2  12       20.50       22.17      3.74 o 
   6  -2  12       13.97        5.69      3.60 o 
   7  -2  12       14.29       14.92      3.98 o 
 -14  -1  12       18.66       23.51      4.26 o 
 -13  -1  12       10.87       17.64      3.46 o 
 -12  -1  12        1.37        1.36      3.06 o 
 -11  -1  12        6.94        9.51      3.02 o 
 -10  -1  12        1.49        2.42      2.54 o 
  -9  -1  12       59.69       56.24      4.28 o 
  -8  -1  12       38.90       45.49      3.70 o 
  -7  -1  12       34.28       30.03      3.52 o 
  -6  -1  12       28.31       30.07      3.32 o 
  -5  -1  12       49.57       49.80      3.70 o 
  -4  -1  12       96.04      105.68      4.65 o 
  -3  -1  12      284.36      277.55      6.87 o 
  -2  -1  12      150.88      146.83      5.33 o 
  -1  -1  12       64.93       56.74      4.06 o 
   0  -1  12       23.40       22.65      2.25 o 
   1  -1  12      116.30      113.67      5.07 o 
   2  -1  12       16.01       17.66      2.96 o 
   3  -1  12       33.36       27.67      3.80 o 
   4  -1  12       14.05       11.91      3.04 o 
   5  -1  12        0.56        2.78      3.10 o 
   6  -1  12       38.24       36.22      4.24 o 
   7  -1  12       22.32       16.68      4.20 o 
 -14   0  12        7.70        4.63      3.98 o 
 -13   0  12       13.77       13.38      3.60 o 
 -12   0  12       11.30       14.86      3.56 o 
 -11   0  12       13.99       14.50      3.24 o 
 -10   0  12       41.16       32.10      3.62 o 
  -9   0  12        5.95        9.21      2.78 o 
  -8   0  12       70.57       66.19      4.26 o 
  -7   0  12      133.51      136.97      5.61 o 
  -6   0  12       10.85       16.56      3.04 o 
  -5   0  12      119.83      123.46      5.13 o 
  -4   0  12        2.50       -1.38      2.56 o 
  -3   0  12      134.23      124.04      5.05 o 
  -2   0  12      205.76      215.94      6.13 o 
  -1   0  12       35.59       28.97      3.32 o 
   0   0  12      365.03      334.71      5.50 o 
   1   0  12        6.48        5.53      2.94 o 
   2   0  12        1.03       -0.78      2.42 o 
   3   0  12       49.59       42.79      3.84 o 
   4   0  12       18.89       23.07      3.48 o 
   5   0  12        6.01        4.97      3.08 o 
   6   0  12       64.04       57.08      4.91 o 
   7   0  12       61.26       58.23      5.37 o 
 -14   1  12       18.66       25.71      4.42 o 
 -13   1  12       10.87       13.70      3.60 o 
 -12   1  12        1.36        0.20      3.02 o 
 -11   1  12        6.92       15.00      3.18 o 
 -10   1  12        1.49        3.10      2.46 o 
  -9   1  12       59.74       53.76      4.22 o 
  -8   1  12       38.90       36.28      3.46 o 
  -7   1  12       34.25       36.74      3.40 o 
  -6   1  12       28.30       23.99      3.16 o 
  -5   1  12       49.60       50.34      3.66 o 
  -4   1  12       95.87       88.38      4.45 o 
  -3   1  12      284.74      277.51      6.97 o 
  -2   1  12      150.71      142.00      5.27 o 
  -1   1  12       64.81       59.41      3.88 o 
   0   1  12       23.38       25.19      2.24 o 
   1   1  12      116.40      112.09      5.15 o 
   2   1  12       16.01       17.20      2.92 o 
   3   1  12       33.40       32.66      3.50 o 
   4   1  12       14.08        7.35      3.02 o 
   5   1  12        0.56       -1.68      3.30 o 
   6   1  12       38.20       34.44      4.55 o 
   7   1  12       22.35       21.32      4.20 o 
 -13   2  12        6.16        8.71      3.68 o 
 -12   2  12        1.35        2.80      2.82 o 
 -11   2  12        0.33        1.12      2.56 o 
 -10   2  12       10.74       13.68      3.22 o 
  -9   2  12        5.52        7.59      2.72 o 
  -8   2  12        4.68        3.86      2.68 o 
  -7   2  12       25.49       25.07      3.16 o 
  -6   2  12       16.89       13.50      3.02 o 
  -5   2  12       75.22       67.80      4.08 o 
  -4   2  12        0.02        1.02      2.50 o 
  -3   2  12       79.29       74.26      4.42 o 
  -2   2  12       19.87       17.10      2.96 o 
  -1   2  12       22.90       20.46      3.00 o 
   0   2  12       12.18        9.82      2.05 o 
   1   2  12       53.67       58.23      4.04 o 
   2   2  12        8.57       10.11      2.72 o 
   3   2  12       26.92       27.89      3.70 o 
   4   2  12       20.34       12.99      3.40 o 
   5   2  12       20.52       24.09      3.74 o 
   6   2  12       13.95       15.04      3.62 o 
   7   2  12       14.32       16.88      3.96 o 
 -13   3  12        4.63        3.32      3.76 o 
 -12   3  12        5.29        3.12      3.36 o 
 -11   3  12        6.67       12.39      2.98 o 
 -10   3  12       12.63       17.34      3.18 o 
  -9   3  12       23.10       23.61      3.42 o 
  -8   3  12      121.93      116.23      5.55 o 
  -7   3  12       57.53       55.18      4.40 o 
  -6   3  12        8.15        9.53      2.88 o 
  -5   3  12      370.03      332.12      8.21 o 
  -4   3  12      194.24      193.72      6.39 o 
  -3   3  12        1.12        2.30      2.32 o 
  -2   3  12       71.82       78.03      4.16 o 
  -1   3  12       27.24       26.87      3.44 o 
   0   3  12       33.73       41.78      2.65 o 
   1   3  12      154.15      153.25      6.05 o 
   2   3  12       14.11       18.06      3.20 o 
   3   3  12       38.87       38.86      4.02 o 
   4   3  12        0.55       -1.70      3.26 o 
   5   3  12       23.69       16.80      3.94 o 
   6   3  12        5.39       10.37      3.56 o 
 -12   4  12        8.85       14.10      3.98 o 
 -11   4  12        1.00       -1.66      3.26 o 
 -10   4  12       29.92       36.34      4.16 o 
  -9   4  12        4.42        1.90      2.96 o 
  -8   4  12       30.56       32.98      3.84 o 
  -7   4  12       19.71       23.43      3.70 o 
  -6   4  12      101.19      109.48      5.51 o 
  -5   4  12       43.98       49.04      3.94 o 
  -4   4  12      126.02      109.56      5.31 o 
  -3   4  12       37.69       29.95      3.68 o 
  -2   4  12       28.67       27.95      3.88 o 
  -1   4  12       29.80       18.56      3.38 o 
   0   4  12       63.55       65.32      3.23 o 
   1   4  12       38.09       33.98      3.98 o 
   2   4  12       36.98       37.06      4.14 o 
   3   4  12        4.17        5.01      3.20 o 
   4   4  12       46.59       48.76      4.69 o 
   5   4  12       13.91       13.36      4.04 o 
 -10   5  12       11.12        9.21      3.86 o 
  -9   5  12        4.36       10.67      3.12 o 
  -8   5  12        1.09        1.38      3.10 o 
  -7   5  12        7.39       11.51      3.32 o 
  -6   5  12        0.65        1.30      2.80 o 
  -5   5  12       29.45       34.36      3.90 o 
  -4   5  12        6.34        4.91      2.86 o 
  -3   5  12       84.76       86.50      5.15 o 
  -2   5  12       11.97       13.50      3.28 o 
  -1   5  12       45.47       43.35      4.34 o 
   0   5  12       15.70       18.70      2.65 o 
   1   5  12       17.49       24.79      3.88 o 
   2   5  12      120.69      142.04      6.63 o 
   3   5  12       16.59        8.73      4.38 o 
   4   5  12       36.17       45.55      4.51 o 
  -8   6  12       11.41        8.89      3.60 o 
  -7   6  12        2.22        6.95      3.40 o 
  -6   6  12        1.12        6.81      3.08 o 
  -5   6  12        6.96       14.20      3.00 o 
  -4   6  12        0.91        5.83      2.94 o 
  -3   6  12        6.44        1.80      3.56 o 
  -2   6  12       39.15       43.89      4.71 o 
  -1   6  12       19.80       16.08      3.96 o 
   0   6  12       24.82       23.53      3.01 o 
   1   6  12       24.83       20.20      4.02 o 
   2   6  12       52.04       45.11      5.87 o 
  -4   7  12       15.45       23.67      3.48 o 
  -3   7  12       10.58       12.03      3.70 o 
  -6  -6  13        0.61       -1.32      3.44 o 
  -5  -6  13        5.42       -0.64      3.68 o 
  -4  -6  13       12.83       18.92      4.06 o 
  -3  -6  13        1.78        7.09      3.34 o 
  -2  -6  13       68.47       55.96      5.45 o 
  -1  -6  13       16.84       21.42      4.36 o 
   0  -6  13       19.52       24.69      4.58 o 
  -9  -5  13       19.58       20.86      4.02 o 
  -8  -5  13        6.33        7.37      3.32 o 
  -7  -5  13       19.37       17.00      3.42 o 
  -6  -5  13        6.27       12.83      3.32 o 
  -5  -5  13        4.28        3.94      3.52 o 
  -4  -5  13       57.04       58.79      4.95 o 
  -3  -5  13       13.92       13.11      3.78 o 
  -2  -5  13       73.43       75.69      5.51 o 
  -1  -5  13       54.03       50.52      4.99 o 
   0  -5  13       71.74       78.15      8.00 o 
   1  -5  13       19.19       20.44      4.22 o 
   2  -5  13       25.35       30.15      4.20 o 
 -11  -4  13       22.99       33.88      4.20 o 
 -10  -4  13        1.09       -2.52      3.46 o 
  -9  -4  13       10.70        9.49      3.48 o 
  -8  -4  13        2.32        3.12      2.80 o 
  -7  -4  13       27.46       38.56      3.96 o 
  -6  -4  13       71.89       83.13      4.97 o 
  -5  -4  13        7.88        8.55      3.38 o 
  -4  -4  13       28.86       28.83      4.10 o 
  -3  -4  13       42.63       41.25      4.36 o 
  -2  -4  13       24.89       35.18      3.92 o 
  -1  -4  13       50.54       53.36      4.61 o 
   0  -4  13       15.51       15.73      2.53 o 
   1  -4  13       21.07       29.93      3.80 o 
   2  -4  13       31.23       34.38      4.06 o 
   3  -4  13       13.85       13.94      3.72 o 
   4  -4  13        0.94        1.52      3.46 o 
 -12  -3  13        2.19        5.71      3.24 o 
 -11  -3  13        8.24        8.95      3.54 o 
 -10  -3  13        7.65        3.16      3.48 o 
  -9  -3  13        0.23       -2.92      2.92 o 
  -8  -3  13        9.71       11.13      3.06 o 
  -7  -3  13        6.81        3.54      3.22 o 
  -6  -3  13       13.06       16.04      3.42 o 
  -5  -3  13       44.91       35.92      4.26 o 
  -4  -3  13       13.33       17.96      3.20 o 
  -3  -3  13        5.35        2.84      2.80 o 
  -2  -3  13        8.60        2.36      3.30 o 
  -1  -3  13       51.13       53.38      4.28 o 
   0  -3  13        7.45        6.41      2.23 o 
   1  -3  13       16.48       17.74      3.68 o 
   2  -3  13        4.95        4.12      3.30 o 
   3  -3  13       13.20       16.08      3.52 o 
   4  -3  13        0.24        3.90      3.10 o 
   5  -3  13        2.97        2.82      3.22 o 
 -13  -2  13        4.68        4.69      3.52 o 
 -12  -2  13        9.12       11.79      3.84 o 
 -11  -2  13       10.05        7.57      3.36 o 
 -10  -2  13        5.06       -1.52      3.20 o 
  -9  -2  13        5.28        5.61      2.70 o 
  -8  -2  13        2.55       -0.34      2.88 o 
  -7  -2  13        2.41        7.23      2.64 o 
  -6  -2  13       63.29       60.01      4.49 o 
  -5  -2  13       52.00       53.92      4.26 o 
  -4  -2  13       51.08       48.94      4.04 o 
  -3  -2  13      158.07      163.32      6.19 o 
  -2  -2  13      188.49      175.68      6.19 o 
  -1  -2  13       36.62       25.87      3.98 o 
   0  -2  13      118.23      124.94      6.38 o 
   1  -2  13       21.74       21.18      3.78 o 
   2  -2  13        5.71        2.68      2.86 o 
   3  -2  13        3.83        4.69      2.80 o 
   4  -2  13        9.46        4.53      3.66 o 
   5  -2  13        1.18        0.20      3.22 o 
   6  -2  13        5.55        9.47      3.46 o 
 -13  -1  13        5.01        6.75      3.34 o 
 -12  -1  13        2.68       -2.04      3.34 o 
 -11  -1  13        0.81       -0.20      3.08 o 
 -10  -1  13        0.12        0.92      2.78 o 
  -9  -1  13       21.65       22.83      3.62 o 
  -8  -1  13        6.54        5.39      2.90 o 
  -7  -1  13       51.82       48.41      4.00 o 
  -6  -1  13       44.66       37.62      3.34 o 
  -5  -1  13        1.71        0.46      2.88 o 
  -4  -1  13       50.72       53.86      4.08 o 
  -3  -1  13        5.25       -1.38      3.14 o 
  -2  -1  13      103.07      102.64      5.21 o 
  -1  -1  13       90.05       92.18      4.99 o 
   0  -1  13       41.33       40.73      2.91 o 
   1  -1  13        1.88       -1.16      2.82 o 
   2  -1  13       24.15       23.65      3.24 o 
   3  -1  13        4.81        0.72      3.08 o 
   4  -1  13       11.42       15.54      3.10 o 
   5  -1  13       24.54       33.66      4.02 o 
   6  -1  13       12.03       18.70      4.16 o 
 -13   0  13        9.50        7.99      4.00 o 
 -12   0  13       33.55       37.04      4.32 o 
 -11   0  13       12.76       19.80      3.70 o 
 -10   0  13       13.72       16.42      3.48 o 
  -9   0  13       53.87       42.57      4.16 o 
  -8   0  13       28.38       41.13      3.84 o 
  -7   0  13        0.56        3.20      2.74 o 
  -6   0  13       16.69       15.94      2.88 o 
  -5   0  13      242.68      255.03      7.03 o 
  -4   0  13      140.24      137.78      5.37 o 
  -3   0  13      123.79      128.24      5.49 o 
  -2   0  13       10.06       13.90      2.90 o 
  -1   0  13       35.12       39.80      3.62 o 
   0   0  13        9.42        4.11      2.63 o 
   1   0  13        0.21       -0.34      2.52 o 
   2   0  13       16.42       12.05      3.20 o 
   3   0  13        0.13        0.18      2.80 o 
   4   0  13        9.92        9.13      3.70 o 
   5   0  13        5.90        3.82      3.12 o 
   6   0  13       49.78       57.16      4.65 o 
 -13   1  13        5.01        1.96      3.70 o 
 -12   1  13        2.67        5.75      3.46 o 
 -11   1  13        0.81       -3.24      3.24 o 
 -10   1  13        0.13       -2.76      3.26 o 
  -9   1  13       21.69       22.99      3.30 o 
  -8   1  13        6.52        4.89      2.82 o 
  -7   1  13       51.86       59.29      4.16 o 
  -6   1  13       44.62       45.33      3.74 o 
  -5   1  13        1.72        3.10      2.66 o 
  -4   1  13       50.90       53.06      4.04 o 
  -3   1  13        5.28        5.21      3.10 o 
  -2   1  13      102.92      104.58      5.11 o 
  -1   1  13       90.10       96.69      5.07 o 
   0   1  13       41.40       42.27      5.99 o 
   1   1  13        1.89        0.66      2.44 o 
   2   1  13       24.12       17.04      3.34 o 
   3   1  13        4.78        4.57      2.86 o 
   4   1  13       11.47       13.05      3.26 o 
   5   1  13       24.54       22.51      4.36 o 
   6   1  13       12.03       17.20      3.62 o 
 -13   2  13        4.67        5.57      3.54 o 
 -12   2  13        9.14        5.89      3.60 o 
 -11   2  13       10.04       12.75      3.32 o 
 -10   2  13        5.07        6.81      2.78 o 
  -9   2  13        5.31        4.16      3.00 o 
  -8   2  13        2.56        2.08      2.84 o 
  -7   2  13        2.39        2.18      2.44 o 
  -6   2  13       63.31       54.86      4.42 o 
  -5   2  13       51.98       55.30      4.14 o 
  -4   2  13       51.07       50.62      3.98 o 
  -3   2  13      157.99      162.50      6.07 o 
  -2   2  13      188.48      176.78      6.41 o 
  -1   2  13       36.50       33.32      3.80 o 
   0   2  13      118.32      118.63      3.90 o 
   1   2  13       21.69       19.82      3.78 o 
   2   2  13        5.73        6.27      3.06 o 
   3   2  13        3.83        7.51      2.82 o 
   4   2  13        9.44       10.65      3.58 o 
   5   2  13        1.16       -1.46      3.48 o 
   6   2  13        5.57        6.61      3.62 o 
 -12   3  13        2.18        1.54      3.52 o 
 -11   3  13        8.24       16.62      3.46 o 
 -10   3  13        7.65       14.46      3.32 o 
  -9   3  13        0.23        0.00      2.70 o 
  -8   3  13        9.72        8.39      3.04 o 
  -7   3  13        6.82       10.07      2.98 o 
  -6   3  13       13.08       12.73      3.44 o 
  -5   3  13       44.91       45.67      4.26 o 
  -4   3  13       13.35        9.55      3.30 o 
  -3   3  13        5.34        1.50      2.80 o 
  -2   3  13        8.61       12.81      2.86 o 
  -1   3  13       51.19       42.67      4.26 o 
   0   3  13        7.46       11.98      4.20 o 
   1   3  13       16.54       12.51      3.70 o 
   2   3  13        4.93        3.20      3.14 o 
   3   3  13       13.21       16.88      3.58 o 
   4   3  13        0.24        0.42      3.32 o 
   5   3  13        2.96       -3.68      3.68 o 
 -11   4  13       23.02       28.13      4.00 o 
 -10   4  13        1.07        7.57      2.96 o 
  -9   4  13       10.70       14.12      3.40 o 
  -8   4  13        2.32        0.00      3.08 o 
  -7   4  13       27.49       30.39      4.10 o 
  -6   4  13       71.78       80.03      5.17 o 
  -5   4  13        7.86        4.16      3.50 o 
  -4   4  13       28.86       29.31      3.84 o 
  -3   4  13       42.63       41.53      4.20 o 
  -2   4  13       24.86       28.95      3.80 o 
  -1   4  13       50.50       55.08      4.57 o 
   0   4  13       15.54       20.94      2.46 o 
   1   4  13       21.03       26.31      3.66 o 
   2   4  13       31.26       33.04      4.32 o 
   3   4  13       13.85       11.67      3.90 o 
   4   4  13        0.94        1.52      3.50 o 
  -9   5  13       19.54       13.68      4.32 o 
  -8   5  13        6.38       10.49      3.26 o 
  -7   5  13       19.38       14.30      4.12 o 
  -6   5  13        6.26        2.00      3.28 o 
  -5   5  13        4.28        2.76      3.20 o 
  -4   5  13       56.95       52.40      4.73 o 
  -3   5  13       13.84       10.55      3.74 o 
  -2   5  13       73.48       76.11      5.51 o 
  -1   5  13       54.14       50.60      4.85 o 
   0   5  13       71.75       70.32      3.81 o 
   1   5  13       19.15       15.90      4.42 o 
   2   5  13       25.39       28.25      4.73 o 
  -7   6  13       16.23       22.77      3.54 o 
  -6   6  13        0.61        1.10      3.12 o 
  -5   6  13        5.39        3.46      3.32 o 
  -4   6  13       12.84       25.31      3.96 o 
  -3   6  13        1.79       -3.78      3.78 o 
  -2   6  13       68.55       69.84      5.37 o 
  -1   6  13       16.81       28.35      4.20 o 
   0   6  13       19.54       26.45     10.81 o 
  -7  -5  14       16.98       19.22      4.06 o 
  -6  -5  14        4.13        9.87      3.34 o 
  -5  -5  14       23.25       28.81      4.49 o 
  -4  -5  14       24.79       29.09      4.79 o 
  -3  -5  14       14.74       18.98      3.82 o 
  -2  -5  14       40.05       50.38      4.59 o 
  -1  -5  14       28.11       22.85      5.05 o 
   0  -5  14        4.74        2.68      2.82 o 
 -10  -4  14        9.16       15.38      3.56 o 
  -9  -4  14        6.24       15.04      3.04 o 
  -8  -4  14        0.51        0.62      3.16 o 
  -7  -4  14       19.32       17.64      4.04 o 
  -6  -4  14       41.01       42.37      4.53 o 
  -5  -4  14       44.90       44.19      4.55 o 
  -4  -4  14       51.08       60.51      4.87 o 
  -3  -4  14       18.89       15.82      3.50 o 
  -2  -4  14       21.10       16.36      4.12 o 
  -1  -4  14       14.94       15.60      3.82 o 
   0  -4  14       12.32       21.62      3.96 o 
   1  -4  14       65.56       65.63      5.23 o 
   2  -4  14        9.07        7.81      3.72 o 
 -11  -3  14       16.95       16.52      4.02 o 
 -10  -3  14        1.80        4.00      3.18 o 
  -9  -3  14        0.23       -2.44      3.14 o 
  -8  -3  14        8.12       13.13      3.00 o 
  -7  -3  14        5.87        3.62      3.34 o 
  -6  -3  14        6.00        6.73      3.10 o 
  -5  -3  14       21.23       18.22      3.50 o 
  -4  -3  14       28.24       25.43      3.80 o 
  -3  -3  14        1.46       -3.24      3.24 o 
  -2  -3  14        4.34       13.11      3.06 o 
  -1  -3  14       13.99       24.41      3.52 o 
   0  -3  14        8.97       10.79      2.41 o 
   1  -3  14        9.15        7.91      3.34 o 
   2  -3  14        1.10       -3.28      3.30 o 
   3  -3  14        9.01        7.67      3.30 o 
   4  -3  14        7.30        2.22      3.70 o 
 -12  -2  14        8.39       11.55      3.64 o 
 -11  -2  14       19.03       20.72      3.92 o 
 -10  -2  14       18.28       15.96      3.90 o 
  -9  -2  14        2.72        7.77      3.00 o 
  -8  -2  14        0.30        1.32      2.56 o 
  -7  -2  14       16.10       20.18      3.40 o 
  -6  -2  14       31.32       32.20      3.78 o 
  -5  -2  14       68.41       67.48      4.73 o 
  -4  -2  14       29.63       29.59      3.78 o 
  -3  -2  14       25.87       26.33      3.54 o 
  -2  -2  14      100.83      104.16      5.59 o 
  -1  -2  14        6.26        0.18      3.28 o 
   0  -2  14        4.67        1.66      4.50 o 
   1  -2  14        5.20       -0.38      3.30 o 
   2  -2  14        2.23        2.54      3.08 o 
   3  -2  14        2.44        2.04      3.30 o 
   4  -2  14        3.32       -2.78      3.28 o 
 -12  -1  14        7.33       15.64      3.14 o 
 -11  -1  14       22.85       28.47      4.04 o 
 -10  -1  14        3.72       11.41      3.32 o 
  -9  -1  14       26.39       29.25      3.58 o 
  -8  -1  14        1.35        4.55      2.78 o 
  -7  -1  14       44.63       43.97      4.06 o 
  -6  -1  14       10.16       13.80      3.12 o 
  -5  -1  14       44.85       40.79      4.06 o 
  -4  -1  14       27.81       30.55      3.78 o 
  -3  -1  14      106.24      112.03      5.11 o 
  -2  -1  14       72.10       79.15      4.79 o 
  -1  -1  14       21.65       22.75      3.40 o 
   0  -1  14       12.30        7.08      2.25 o 
   1  -1  14        6.34        3.30      3.06 o 
   2  -1  14       10.68       15.28      3.60 o 
   3  -1  14       11.30       14.38      3.08 o 
   4  -1  14        1.76        3.56      3.24 o 
   5  -1  14        6.44        7.29      3.60 o 
 -12   0  14       23.69       23.47      4.18 o 
 -11   0  14        0.86        2.24      3.04 o 
 -10   0  14        0.42        3.12      2.90 o 
  -9   0  14        7.89       13.27      3.50 o 
  -8   0  14       10.87       15.68      3.08 o 
  -7   0  14       62.81       67.98      4.67 o 
  -6   0  14       21.15       19.46      3.48 o 
  -5   0  14       15.28       17.48      3.36 o 
  -4   0  14       58.39       43.07      4.71 o 
  -3   0  14        0.88        5.51      2.84 o 
  -2   0  14        0.68       -0.68      2.56 o 
  -1   0  14        2.82        3.94      3.06 o 
   0   0  14       21.14       15.42      2.47 o 
   1   0  14        0.97        4.36      2.86 o 
   2   0  14        6.85        9.65      2.94 o 
   3   0  14       14.59        7.73      3.68 o 
   4   0  14        0.41        0.84      3.16 o 
   5   0  14        0.00        0.22      3.44 o 
 -12   1  14        7.30        6.95      3.46 o 
 -11   1  14       22.88       26.81      3.96 o 
 -10   1  14        3.72       11.21      3.22 o 
  -9   1  14       26.35       25.29      3.58 o 
  -8   1  14        1.36        0.36      3.02 o 
  -7   1  14       44.61       54.88      4.14 o 
  -6   1  14       10.16       18.28      3.00 o 
  -5   1  14       44.88       49.26      4.14 o 
  -4   1  14       27.69       25.31      3.88 o 
  -3   1  14      106.26      107.56      5.19 o 
  -2   1  14       72.24       65.13      4.77 o 
  -1   1  14       21.63       18.74      3.60 o 
   0   1  14       12.34       10.34      2.17 o 
   1   1  14        6.30        3.86      2.96 o 
   2   1  14       10.74        6.11      3.50 o 
   3   1  14       11.29       16.18      3.48 o 
   4   1  14        1.78        0.20      3.36 o 
   5   1  14        6.43       12.13      3.78 o 
 -12   2  14        8.42        7.55      3.42 o 
 -11   2  14       19.07       21.14      3.90 o 
 -10   2  14       18.23       18.18      3.52 o 
  -9   2  14        2.74        0.00      3.28 o 
  -8   2  14        0.30       -1.30      2.78 o 
  -7   2  14       16.07       14.00      3.52 o 
  -6   2  14       31.34       33.06      3.64 o 
  -5   2  14       68.58       66.37      4.63 o 
  -4   2  14       29.54       33.74      3.84 o 
  -3   2  14       25.88       19.32      3.68 o 
  -2   2  14      100.78      107.04      5.57 o 
  -1   2  14        6.28        2.68      3.20 o 
   0   2  14        4.69        7.09      2.38 o 
   1   2  14        5.19        7.57      2.96 o 
   2   2  14        2.24        0.40      3.24 o 
   3   2  14        2.47        2.04      3.28 o 
   4   2  14        3.34       -2.78      3.44 o 
 -11   3  14       16.96       13.86      3.90 o 
 -10   3  14        1.80       -0.64      3.44 o 
  -9   3  14        0.22        4.04      3.02 o 
  -8   3  14        8.09        7.05      3.10 o 
  -7   3  14        5.89        4.00      2.92 o 
  -6   3  14        5.98        6.15      3.24 o 
  -5   3  14       21.21       19.86      3.60 o 
  -4   3  14       28.27       28.67      3.58 o 
  -3   3  14        1.46        1.82      2.72 o 
  -2   3  14        4.34        4.81      3.10 o 
  -1   3  14       13.97       20.06      3.48 o 
   0   3  14        8.94        5.04      2.40 o 
   1   3  14        9.16        4.34      3.34 o 
   2   3  14        1.11        0.82      3.04 o 
   3   3  14        9.02       11.31      3.62 o 
   4   3  14        7.29        3.80      3.70 o 
 -10   4  14        9.12       14.46      3.84 o 
  -9   4  14        6.28       12.43      3.18 o 
  -8   4  14        0.51        0.84      3.12 o 
  -7   4  14       19.33       13.98      4.08 o 
  -6   4  14       40.95       40.31      4.42 o 
  -5   4  14       44.96       44.09      4.67 o 
  -4   4  14       51.15       55.72      4.69 o 
  -3   4  14       18.85       12.29      3.50 o 
  -2   4  14       21.14       26.15      3.74 o 
  -1   4  14       14.96       14.98      3.76 o 
   0   4  14       12.31       14.41      2.67 o 
   1   4  14       65.53       63.87      5.35 o 
   2   4  14        9.08        8.47      3.74 o 
  -8   5  14        3.76        1.56      3.58 o 
  -7   5  14       17.04       18.52      4.14 o 
  -6   5  14        4.10        4.28      3.40 o 
  -5   5  14       23.21       32.56      3.86 o 
  -4   5  14       24.87       24.61      4.42 o 
  -3   5  14       14.76       13.48      3.66 o 
  -2   5  14       39.95       49.00      4.69 o 
  -1   5  14       28.09       29.23      4.10 o 
   0   5  14        4.74        5.04      2.54 o 
  -8  -4  15        2.95       -1.56      3.92 o 
  -7  -4  15        3.95        4.79      3.94 o 
  -6  -4  15        0.53       -2.56      3.60 o 
  -5  -4  15       13.36       12.93      3.64 o 
  -4  -4  15       10.59        9.29      3.52 o 
  -3  -4  15        3.94        1.48      3.70 o 
  -2  -4  15        9.13       15.18      3.42 o 
  -1  -4  15        6.39       10.41      3.40 o 
   0  -4  15        7.94        4.64      2.65 o 
  -9  -3  15        3.47        3.90      3.32 o 
  -8  -3  15        3.38        8.21      3.02 o 
  -7  -3  15       12.20        9.67      3.96 o 
  -6  -3  15        4.93       12.33      3.06 o 
  -5  -3  15       18.73       26.59      3.86 o 
  -4  -3  15        1.12       -0.20      3.30 o 
  -3  -3  15       23.48       25.35      4.32 o 
  -2  -3  15        2.06        0.20      3.04 o 
  -1  -3  15       19.72       19.68      3.86 o 
   0  -3  15        4.06        1.40      4.08 o 
   1  -3  15        1.20        3.44      3.28 o 
   2  -3  15       14.19       19.60      3.48 o 
 -10  -2  15        5.84        0.64      3.48 o 
  -9  -2  15        3.34        8.53      2.96 o 
  -8  -2  15        3.61        1.00      3.38 o 
  -7  -2  15        1.20        4.32      2.88 o 
  -6  -2  15       24.10       26.67      4.08 o 
  -5  -2  15       26.37       28.29      4.02 o 
  -4  -2  15        6.91        2.10      3.42 o 
  -3  -2  15        1.01        0.00      2.92 o 
  -2  -2  15       37.34       32.60      4.26 o 
  -1  -2  15        2.13       -1.56      3.24 o 
   0  -2  15       20.76       23.60      2.65 o 
   1  -2  15       26.71       29.59      4.40 o 
   2  -2  15       24.44       29.57      4.02 o 
   3  -2  15        6.20       10.49      3.44 o 
 -11  -1  15       20.47       25.71      4.32 o 
 -10  -1  15        5.25        5.69      3.40 o 
  -9  -1  15       18.77       18.48      3.92 o 
  -8  -1  15        1.45       -0.98      3.00 o 
  -7  -1  15        5.89       -1.34      3.38 o 
  -6  -1  15       26.29       20.68      3.74 o 
  -5  -1  15       49.86       54.82      4.79 o 
  -4  -1  15        0.67        8.51      2.70 o 
  -3  -1  15       27.88       29.69      4.10 o 
  -2  -1  15        3.31        4.30      3.00 o 
  -1  -1  15        3.91        9.17      2.84 o 
   0  -1  15       50.75       54.93      3.44 o 
   1  -1  15        7.15        9.29      3.40 o 
   2  -1  15        2.25        3.56      3.20 o 
   3  -1  15        3.42       -0.66      3.52 o 
 -11   0  15       20.98       25.29      4.18 o 
 -10   0  15        5.09        7.31      3.22 o 
  -9   0  15        0.00        2.42      3.30 o 
  -8   0  15       28.31       32.34      4.42 o 
  -7   0  15       22.60       29.61      3.60 o 
  -6   0  15        3.67        6.89      3.00 o 
  -5   0  15        4.73        5.71      3.38 o 
  -4   0  15      108.96      116.37      5.97 o 
  -3   0  15       18.83       24.45      3.40 o 
  -2   0  15        2.51        3.52      2.96 o 
  -1   0  15        2.78       -0.94      3.00 o 
   0   0  15        1.74        0.02      2.07 o 
   1   0  15        4.14        2.40      3.28 o 
   2   0  15        6.84        0.20      3.64 o 
   3   0  15        6.49        4.99      3.50 o 
 -11   1  15       20.46       23.29      4.47 o 
 -10   1  15        5.26       -0.42      3.66 o 
  -9   1  15       18.78       20.70      3.64 o 
  -8   1  15        1.46        5.51      3.00 o 
  -7   1  15        5.89        7.67      3.16 o 
  -6   1  15       26.26       25.37      3.98 o 
  -5   1  15       49.88       51.46      4.87 o 
  -4   1  15        0.67       -2.88      2.88 o 
  -3   1  15       27.88       28.19      3.80 o 
  -2   1  15        3.31        0.56      3.32 o 
  -1   1  15        3.94       10.69      2.78 o 
   0   1  15       50.66       53.70      4.01 o 
   1   1  15        7.13        4.65      3.60 o 
   2   1  15        2.25       -0.20      3.54 o 
   3   1  15        3.41       -3.88      3.88 o 
 -10   2  15        5.82        1.30      3.42 o 
  -9   2  15        3.34        5.21      3.38 o 
  -8   2  15        3.63       -0.60      3.54 o 
  -7   2  15        1.20        0.98      3.26 o 
  -6   2  15       24.14       24.15      4.20 o 
  -5   2  15       26.31       29.01      3.62 o 
  -4   2  15        6.93        9.51      3.10 o 
  -3   2  15        1.01        0.76      2.98 o 
  -2   2  15       37.39       43.35      4.34 o 
  -1   2  15        2.13       -3.26      3.26 o 
   0   2  15       20.76       14.69      2.69 o 
   1   2  15       26.72       28.17      4.04 o 
   2   2  15       24.48       37.96      4.57 o 
   3   2  15        6.19        5.15      3.82 o 
  -9   3  15        3.49        8.45      3.32 o 
  -8   3  15        3.37        4.63      3.40 o 
  -7   3  15       12.18       14.78      3.40 o 
  -6   3  15        4.95        4.85      3.28 o 
  -5   3  15       18.72       16.76      3.78 o 
  -4   3  15        1.13        4.77      2.80 o 
  -3   3  15       23.47       21.12      3.54 o 
  -2   3  15        2.07        2.22      3.14 o 
  -1   3  15       19.72       21.28      3.58 o 
   0   3  15        4.03        2.77      2.93 o 
   1   3  15        1.21        0.44      3.48 o 
   2   3  15       14.19       25.43      3.82 o 
  -8   4  15        2.96        2.22      3.46 o 
  -7   4  15        3.95        6.75      3.38 o 
  -6   4  15        0.53       -0.42      3.58 o 
  -5   4  15       13.32        6.99      3.64 o 
  -4   4  15       10.57       12.85      3.70 o 
  -3   4  15        3.95       10.77      2.80 o 
  -2   4  15        9.11       12.15      3.48 o 
  -1   4  15        6.39        5.85      3.54 o 
   0   4  15        7.94        1.97      5.98 o 
  -7  -3  16       23.86       19.28      4.12 o 
  -6  -3  16        4.53        6.55      3.50 o 
  -5  -3  16        3.25        4.77      3.74 o 
  -4  -3  16        2.34       -1.94      3.72 o 
  -3  -3  16        1.97       -3.04      3.48 o 
  -2  -3  16        0.05        5.05      2.98 o 
  -1  -3  16       10.46        6.25      3.60 o 
  -8  -2  16        1.97       -2.82      3.44 o 
  -7  -2  16        1.17        3.82      3.54 o 
  -6  -2  16        9.26        6.93      3.62 o 
  -5  -2  16        6.90       12.89      3.72 o 
  -4  -2  16        0.21       -3.20      3.20 o 
  -3  -2  16        0.81        2.92      2.94 o 
  -2  -2  16       10.49        8.85      3.76 o 
  -1  -2  16        9.05        5.59      3.84 o 
   0  -2  16        7.95       11.91      2.57 o 
  -9  -1  16        7.80        2.84      4.00 o 
  -8  -1  16       15.96       16.56      4.06 o 
  -7  -1  16       13.58       17.24      3.40 o 
  -6  -1  16        4.66       10.63      3.56 o 
  -5  -1  16       36.44       34.88      4.53 o 
  -4  -1  16       26.17       28.33      4.30 o 
  -3  -1  16        5.73        5.09      3.26 o 
  -2  -1  16        2.44        6.99      3.24 o 
  -1  -1  16        2.68        3.34      3.26 o 
   0  -1  16        4.57        3.64      2.46 o 
   1  -1  16       17.16       16.78      4.02 o 
  -9   0  16        0.07        6.49      3.04 o 
  -8   0  16       46.41       49.08      4.87 o 
  -7   0  16        0.02       -1.64      3.36 o 
  -6   0  16        0.44       -0.20      3.28 o 
  -5   0  16       19.91       16.88      3.96 o 
  -4   0  16       17.10       18.46      4.08 o 
  -3   0  16       36.85       37.68      4.18 o 
  -2   0  16        0.94        0.40      3.04 o 
  -1   0  16        5.30        6.03      3.28 o 
   0   0  16        0.31       -0.60      2.45 o 
   1   0  16        1.46        0.00      3.40 o 
  -9   1  16        7.81        6.11      3.84 o 
  -8   1  16       15.93       19.32      4.12 o 
  -7   1  16       13.60       14.34      3.86 o 
  -6   1  16        4.67       10.83      3.36 o 
  -5   1  16       36.45       37.90      4.38 o 
  -4   1  16       26.13       37.62      4.06 o 
  -3   1  16        5.75        1.42      3.20 o 
  -2   1  16        2.43       -3.28      3.30 o 
  -1   1  16        2.68       -1.26      3.32 o 
   0   1  16        4.56        2.79      2.32 o 
   1   1  16       17.15       10.15      4.10 o 
  -9   2  16       20.65       21.66      4.16 o 
  -8   2  16        1.96       -0.86      3.46 o 
  -7   2  16        1.17        5.11      3.16 o 
  -6   2  16        9.27        7.33      3.76 o 
  -5   2  16        6.90       11.85      3.88 o 
  -4   2  16        0.21       -3.26      3.26 o 
  -3   2  16        0.81        1.46      2.90 o 
  -2   2  16       10.48       14.54      3.76 o 
  -1   2  16        9.08       12.63      3.48 o 
   0   2  16        7.92        9.22      2.56 o 
  -7   3  16       23.86       28.11      4.06 o 
  -6   3  16        4.52        7.41      3.60 o 
  -5   3  16        3.25       -0.22      3.42 o 
  -4   3  16        2.34        1.72      3.36 o 
  -3   3  16        1.96        5.85      3.12 o 
  -2   3  16        0.06       -3.28      3.42 o 
  -1   3  16       10.43        6.91      3.90 o 
  -6  -1  17        1.46       -0.66      3.58 o 
  -5  -1  17       31.57       35.76      4.69 o 
  -4  -1  17        8.71        9.05      3.96 o 
  -3  -1  17        6.81       10.21      3.86 o 
  -7   0  17       44.18       56.90      5.11 o 
  -6   0  17       29.88       37.46      4.04 o 
  -5   0  17        8.42       16.42      3.76 o 
  -4   0  17       28.05       29.11      4.18 o 
  -3   0  17        4.23        5.07      3.60 o 
  -2   0  17        0.14       -3.56      3.56 o 
  -6   1  17        1.47       -2.88      3.84 o 
  -5   1  17       31.54       36.62      4.34 o 
  -4   1  17        8.70       12.35      3.64 o 
  -3   1  17        6.82        0.00      3.88 o 
                                                 
